# Supplementary material for: Octa-n-butyl-1κ 2 C,2κ 2 C,3κ 2 C,4κ 2 C-tetra­kis(μ-2-hydroxy­benzoato)-1:2κ 2 O:O;2:3κ2 O:O′;3:4κ 2 O:O;1:4κ 2 O:O′-di-μ 3-oxido-1:2:3κ 3 O:O:O;1:3:4κ 3 O:O:O-tetra­tin(IV)
Source: Acta Crystallogr Sect E Struct Rep Online. 2008 Jul 31;64(Pt 8):m1103. doi: 10.1107/S1600536808023787 (PMC2962005; doi:10.1107/S1600536808023787)
Supplement: Supplementary file 1 [file e-64-m1103-sup1.cif]

##############################################################################
###                                                                        ###
###        Electronic paper (Acta Crystallographica Section E)             ###
###                                                                        ###
##############################################################################
#                                                                            #
# This CIF contains the data in a paper accepted for publication in Acta     #
# Crystallographica Section E. It conforms to the requirements of Notes      #
# for Authors for Section E, and has been peer reviewed under the auspices   #
# of the IUCr Commission on Journals.                                        #
#                                                                            #
# Full details of the Crystallographic Information File format               #
# are given in the paper "The Crystallographic Information File (CIF):       #
# a New Standard Archive File for Crystallography" by S. R. Hall, F. H.      #
# Allen and I. D. Brown [Acta Cryst. (1991), A47, 655-685].                  #
#                                                                            #
# The current version of the core CIF dictionary is obtainable from          #
# ftp://ftp.iucr.org/pub/cif_core.dic. The current version number is 2.4.    #
#                                                                            #
# Software is freely available for graphical display of the structure(s) in  #
# this CIF.  For information consult the CIF home page http://www.iucr.org/  #
# cif/home.html                                                              #
#                                                                            #
# This file may be used for bona fide research purposes within the           #
# scientific community so long as proper attribution is given to the journal # 
# article from which it was obtained.                                        #
#                                                                            #
##############################################################################
                                             
data_global
_audit_creation_method     SHELXL-97
_journal_date_recd_electronic     2008-07-22
_journal_date_accepted     2008-07-28
_journal_name_full     'Acta Crystallographica, Section E'
_journal_year     2008
_journal_volume     64
_journal_issue      8
_journal_page_first     m1103
_journal_page_last     m1103
_journal_paper_category     QM
_journal_coeditor_code     TK2287
_publ_contact_author
;
     Dr. Seik Weng Ng
     Department of Chemistry
     University of Malaya
     50603 Kuala Lumpur
     Malaysia
;
_publ_contact_author_email     seikweng@um.edu.my
_publ_contact_author_fax     '03 7967 4193'
_publ_contact_author_phone     '03 7967 6778'
_publ_section_title
;\
Octa-<i>n</i>-butyl-\
1\k^2^<i>C</i>,2\k^2^<i>C</i>,3\k^2^<i>C</i>,4\k^2^<i>C</i>-\
tetrakis(-\m-2-hydroxybenzoato)-1:2\k^2^<i>O</i>:<i>O</i>;2:3\k^2^<i>O</i>:\
<i>O</i>';3:4\k^2^<i>O</i>:<i>O</i>;1:4\k^2^<i>O</i>:<i>O</i>'-di-\
\m~3~-oxido-1:2:3\k^3^<i>O</i>:<i>O</i>:<i>O</i>;\
1:3:4<i>k</i>^3^<i>O</i>:<i>O</i>:<i>O</i>-tetratin(IV)
;
loop_
    _publ_author_name
    _publ_author_address
    'Reisi, Reza'
;
Department of Chemistry
University of Malaya
50603 Kuala Lumpur
Malaysia
;
    'Siti Munirah, Shahirin'
;
Department of Chemistry
University of Malaya
50603 Kuala Lumpur
Malaysia
;
    'Misran, Misni'
;
Department of Chemistry
University of Malaya
50603 Kuala Lumpur
Malaysia
;
    'Lo, Kong Mun'
;
Department of Chemistry
University of Malaya
50603 Kuala Lumpur
Malaysia
;
    'Ng, Seik Weng'
;
Department of Chemistry
University of Malaya
50603 Kuala Lumpur
Malaysia
;
_publ_section_synopsis     .
data_I
_audit_creation_method     SHELXL-97
_chemical_name_systematic
;
Octa-<i>n</i>-butyl-\
1\k^2^<i>C</i>,2\k^2^<i>C</i>,3\k^2^<i>C</i>,4\k^2^<i>C</i>-
tetrakis(-\m-2-hydroxybenzoato)-1:2\k^2^<i>O</i>:<i>O</i>;2:3\k^2^<i>O</i>:
<i>O</i>';3:4\k^2^<i>O</i>:<i>O</i>;1:4\k^2^<i>O</i>:<i>O</i>'-di-
\m~3~-oxido-1:2:3\k^3^<i>O</i>:<i>O</i>:<i>O</i>;
1:3:4<i>k</i>^3^<i>O</i>:<i>O</i>:<i>O</i>-tetratin(IV)
;
_chemical_name_common     ?
_chemical_formula_moiety     'C60 H92 O14 Sn4'
_chemical_formula_sum     'C60 H92 O14 Sn4'
_chemical_formula_iupac     '[Sn4 (C4 H9)8 (C7 H5 O3)4 O2]'
_chemical_formula_weight     1512.10
_chemical_melting_point     ?
_symmetry_cell_setting     Triclinic
_symmetry_space_group_name_H-M     'P -1'
_symmetry_space_group_name_Hall     '-P 1'
loop_
    _symmetry_equiv_pos_as_xyz
    'x, y, z'
    '-x, -y, -z'
_cell_length_a     11.4549(2)
_cell_length_b     12.1610(2)
_cell_length_c     13.4436(2)
_cell_angle_alpha     106.3000(10)
_cell_angle_beta     92.5320(10)
_cell_angle_gamma     115.2040(10)
_cell_volume     1597.18(5)
_cell_formula_units_Z     1
_cell_measurement_reflns_used     8563
_cell_measurement_theta_min     2.1
_cell_measurement_theta_max     30.4
_cell_measurement_temperature     100(2)
_exptl_crystal_description     Block
_exptl_crystal_colour     Colorless
_exptl_crystal_size_max     0.38
_exptl_crystal_size_mid     0.30
_exptl_crystal_size_min     0.18
_exptl_crystal_density_diffrn     1.572
_exptl_crystal_density_meas     ?
_exptl_crystal_density_method     'not measured'
_exptl_crystal_F_000     764
_exptl_absorpt_coefficient_mu     1.605
_exptl_absorpt_correction_type     Multi-scan
_exptl_absorpt_process_details     '(SADABS; Sheldrick, 1996)'
_exptl_absorpt_correction_T_min     0.581
_exptl_absorpt_correction_T_max     0.761
_diffrn_ambient_temperature     100(2)
_diffrn_radiation_type     MoK\a
_diffrn_radiation_wavelength     0.71073
_diffrn_radiation_source     'fine-focus sealed tube'
_diffrn_radiation_monochromator     graphite
_diffrn_measurement_device_type     'Bruker SMART APEX diffractometer'
_diffrn_measurement_method     '\w scans'
_diffrn_detector_area_resol_mean     ?
_diffrn_reflns_number     9253
_diffrn_reflns_av_R_equivalents     0.008
_diffrn_reflns_av_sigmaI/netI     0.016
_diffrn_reflns_theta_min     1.6
_diffrn_reflns_theta_max     27.5
_diffrn_reflns_theta_full     27.5
_diffrn_measured_fraction_theta_max     0.983
_diffrn_measured_fraction_theta_full     0.983
_diffrn_reflns_limit_h_min     -7
_diffrn_reflns_limit_h_max     14
_diffrn_reflns_limit_k_min     -15
_diffrn_reflns_limit_k_max     15
_diffrn_reflns_limit_l_min     -17
_diffrn_reflns_limit_l_max     17
_diffrn_standards_number     0
_diffrn_standards_interval_count     0
_diffrn_standards_interval_time     0
_diffrn_standards_decay_%     0
_reflns_number_total     7210
_reflns_number_gt     6583
_reflns_threshold_expression     I>2\s(I)
_refine_ls_structure_factor_coef     Fsqd
_refine_ls_matrix_type     full
_refine_ls_R_factor_all     0.022
_refine_ls_R_factor_gt     0.018
_refine_ls_wR_factor_gt     0.053
_refine_ls_wR_factor_ref     0.067
_refine_ls_goodness_of_fit_ref     1.17
_refine_ls_restrained_S_all     1.17
_refine_ls_number_reflns     7210
_refine_ls_number_parameters     352
_refine_ls_number_restraints     0
_refine_ls_hydrogen_treatment     constr
_refine_ls_weighting_scheme     calc
_refine_ls_weighting_details
         'calc w=1/[\s^2^(Fo^2^)+(0.0396P)^2^+0.6175P] where P=(Fo^2^+2Fc^2^)/3'
_atom_sites_solution_hydrogens     geom
_atom_sites_solution_primary     direct
_atom_sites_solution_secondary     difmap
_refine_ls_shift/su_max     0.001
_refine_ls_shift/su_mean     '<0.001'
_refine_diff_density_max     0.91
_refine_diff_density_min     -0.86
_refine_ls_extinction_method     none
_refine_ls_extinction_coef     ?
loop_
    _atom_type_symbol
    _atom_type_description
    _atom_type_scat_dispersion_real
    _atom_type_scat_dispersion_imag
    _atom_type_scat_source
    'C' 'C' 0.0033 0.0016
                         'International Tables Vol C Tables 4.2.6.8 and 6.1.1.4'
    'H' 'H' 0.0000 0.0000
                         'International Tables Vol C Tables 4.2.6.8 and 6.1.1.4'
    'O' 'O' 0.0106 0.0060
                         'International Tables Vol C Tables 4.2.6.8 and 6.1.1.4'
    'Sn' 'Sn' -0.6537 1.4246
                         'International Tables Vol C Tables 4.2.6.8 and 6.1.1.4'
_computing_data_collection     'APEX2 (Bruker, 2007)'
_computing_cell_refinement     'SAINT (Bruker, 2007)'
_computing_data_reduction     'SAINT (Bruker, 2007)'
_computing_structure_solution     'SHELXS97 (Sheldrick, 2008)'
_computing_structure_refinement     'SHELXL97 (Sheldrick, 2008)'
_computing_molecular_graphics     'X-Seed (Barbour, 2001)'
_computing_publication_material     'publCIF (Westrip, 2008)'
loop_
    _atom_site_type_symbol
    _atom_site_label
    _atom_site_fract_x
    _atom_site_fract_y
    _atom_site_fract_z
    _atom_site_U_iso_or_equiv
    _atom_site_adp_type
    _atom_site_calc_flag
    _atom_site_refinement_flags
    _atom_site_occupancy
    _atom_site_disorder_assembly
    _atom_site_disorder_group
    Sn Sn1 0.474718(13) 0.580180(13) 0.753402(10) 0.01404(5) Uani d . 1 . .
    Sn Sn2 0.456706(13) 0.604166(12) 0.476911(10) 0.01191(5) Uani d . 1 . .
    O O1 0.41023(18) 0.72441(17) 0.74041(13) 0.0253(4) Uani d . 1 . .
    O O2 0.40862(16) 0.75903(15) 0.58632(12) 0.0191(3) Uani d . 1 . .
    O O3 0.37161(16) 0.95576(15) 0.57647(12) 0.0214(3) Uani d . 1 . .
    H H3 0.3993 0.9035 0.5466 0.032 Uiso calc R 1 . .
    O O4 0.54344(15) 0.43088(14) 0.72857(11) 0.0163(3) Uani d . 1 . .
    O O5 0.51748(16) 0.45675(15) 0.89385(12) 0.0201(3) Uani d . 1 . .
    O O6 0.55126(18) 0.31818(17) 0.99204(13) 0.0265(4) Uani d . 1 . .
    H H6 0.5272 0.3749 0.9937 0.040 Uiso calc R 1 . .
    O O7 0.48810(14) 0.54280(13) 0.59784(11) 0.0140(3) Uani d . 1 . .
    C C1 0.2821(2) 0.4578(2) 0.76932(18) 0.0209(4) Uani d . 1 . .
    H H1A 0.2382 0.3872 0.7011 0.025 Uiso calc R 1 . .
    H H1B 0.2912 0.4181 0.8223 0.025 Uiso calc R 1 . .
    C C2 0.1914(2) 0.5184(2) 0.80106(18) 0.0214(4) Uani d . 1 . .
    H H2A 0.1675 0.5439 0.7426 0.026 Uiso calc R 1 . .
    H H2B 0.2387 0.5972 0.8633 0.026 Uiso calc R 1 . .
    C C3 0.0665(2) 0.4265(2) 0.8274(2) 0.0274(5) Uani d . 1 . .
    H H3A 0.0195 0.3475 0.7652 0.033 Uiso calc R 1 . .
    H H3B 0.0905 0.4013 0.8860 0.033 Uiso calc R 1 . .
    C C4 -0.0249(3) 0.4862(3) 0.8588(2) 0.0366(6) Uani d . 1 . .
    H H4A -0.1034 0.4240 0.8752 0.055 Uiso calc R 1 . .
    H H4B -0.0508 0.5094 0.8003 0.055 Uiso calc R 1 . .
    H H4C 0.0206 0.5637 0.9210 0.055 Uiso calc R 1 . .
    C C5 0.6564(2) 0.7396(2) 0.84066(17) 0.0197(4) Uani d . 1 . .
    H H5A 0.7011 0.7831 0.7912 0.024 Uiso calc R 1 . .
    H H5B 0.6361 0.8013 0.8931 0.024 Uiso calc R 1 . .
    C C6 0.7543(2) 0.7138(2) 0.89931(18) 0.0228(4) Uani d . 1 . .
    H H6A 0.7175 0.6846 0.9577 0.027 Uiso calc R 1 . .
    H H6B 0.7669 0.6437 0.8504 0.027 Uiso calc R 1 . .
    C C7 0.8873(2) 0.8329(2) 0.94411(18) 0.0239(5) Uani d . 1 . .
    H H7A 0.9283 0.8563 0.8850 0.029 Uiso calc R 1 . .
    H H7B 0.8734 0.9057 0.9865 0.029 Uiso calc R 1 . .
    C C8 0.9803(3) 0.8134(3) 1.0124(2) 0.0369(6) Uani d . 1 . .
    H H8A 1.0637 0.8925 1.0386 0.055 Uiso calc R 1 . .
    H H8B 0.9960 0.7425 0.9706 0.055 Uiso calc R 1 . .
    H H8C 0.9414 0.7925 1.0722 0.055 Uiso calc R 1 . .
    C C9 0.2521(2) 0.4950(2) 0.41335(16) 0.0172(4) Uani d . 1 . .
    H H9A 0.2197 0.5510 0.3934 0.021 Uiso calc R 1 . .
    H H9B 0.2380 0.4239 0.3485 0.021 Uiso calc R 1 . .
    C C10 0.1726(2) 0.4388(2) 0.49052(17) 0.0183(4) Uani d . 1 . .
    H H10A 0.1809 0.5104 0.5527 0.022 Uiso calc R 1 . .
    H H10B 0.2104 0.3894 0.5152 0.022 Uiso calc R 1 . .
    C C11 0.0273(2) 0.3510(2) 0.44359(19) 0.0252(5) Uani d . 1 . .
    H H11A 0.0181 0.2778 0.3824 0.030 Uiso calc R 1 . .
    H H11B -0.0110 0.3995 0.4180 0.030 Uiso calc R 1 . .
    C C12 -0.0483(2) 0.2992(3) 0.5246(2) 0.0330(6) Uani d . 1 . .
    H H12A -0.1410 0.2432 0.4920 0.050 Uiso calc R 1 . .
    H H12B -0.0406 0.3714 0.5847 0.050 Uiso calc R 1 . .
    H H12C -0.0115 0.2498 0.5492 0.050 Uiso calc R 1 . .
    C C13 0.6307(2) 0.76707(19) 0.47831(16) 0.0160(4) Uani d . 1 . .
    H H13A 0.6772 0.7380 0.4247 0.019 Uiso calc R 1 . .
    H H13B 0.6055 0.8266 0.4568 0.019 Uiso calc R 1 . .
    C C14 0.7264(2) 0.8419(2) 0.58388(16) 0.0171(4) Uani d . 1 . .
    H H14A 0.6834 0.8776 0.6370 0.021 Uiso calc R 1 . .
    H H14B 0.7488 0.7824 0.6082 0.021 Uiso calc R 1 . .
    C C15 0.8518(2) 0.9512(2) 0.57547(18) 0.0231(5) Uani d . 1 . .
    H H15A 0.8287 1.0088 0.5488 0.028 Uiso calc R 1 . .
    H H15B 0.8956 0.9149 0.5237 0.028 Uiso calc R 1 . .
    C C16 0.9473(2) 1.0299(2) 0.6806(2) 0.0314(5) Uani d . 1 . .
    H H16A 1.0258 1.0991 0.6709 0.047 Uiso calc R 1 . .
    H H16B 0.9725 0.9740 0.7065 0.047 Uiso calc R 1 . .
    H H16C 0.9050 1.0674 0.7319 0.047 Uiso calc R 1 . .
    C C17 0.5490(2) 0.4027(2) 0.81372(16) 0.0154(4) Uani d . 1 . .
    C C18 0.5934(2) 0.30563(19) 0.81605(16) 0.0155(4) Uani d . 1 . .
    C C19 0.5912(2) 0.2678(2) 0.90565(17) 0.0210(4) Uani d . 1 . .
    C C20 0.6303(3) 0.1737(2) 0.9064(2) 0.0295(5) Uani d . 1 . .
    H H20 0.6281 0.1472 0.9666 0.035 Uiso calc R 1 . .
    C C21 0.6721(3) 0.1191(2) 0.8199(2) 0.0313(6) Uani d . 1 . .
    H H21 0.6990 0.0556 0.8215 0.038 Uiso calc R 1 . .
    C C22 0.6754(2) 0.1561(2) 0.73042(19) 0.0250(5) Uani d . 1 . .
    H H22 0.7044 0.1183 0.6712 0.030 Uiso calc R 1 . .
    C C23 0.6359(2) 0.2481(2) 0.72919(17) 0.0186(4) Uani d . 1 . .
    H H23 0.6375 0.2732 0.6682 0.022 Uiso calc R 1 . .
    C C24 0.39034(19) 0.78038(19) 0.68108(17) 0.0148(4) Uani d . 1 . .
    C C25 0.3413(2) 0.8755(2) 0.72378(16) 0.0167(4) Uani d . 1 . .
    C C26 0.3334(2) 0.9564(2) 0.67047(17) 0.0179(4) Uani d . 1 . .
    C C27 0.2884(2) 1.0455(2) 0.71614(18) 0.0224(4) Uani d . 1 . .
    H H27 0.2829 1.1005 0.6801 0.027 Uiso calc R 1 . .
    C C28 0.2519(2) 1.0542(2) 0.81310(19) 0.0266(5) Uani d . 1 . .
    H H28 0.2229 1.1162 0.8442 0.032 Uiso calc R 1 . .
    C C29 0.2572(3) 0.9720(2) 0.86622(19) 0.0286(5) Uani d . 1 . .
    H H29 0.2307 0.9772 0.9326 0.034 Uiso calc R 1 . .
    C C30 0.3010(2) 0.8841(2) 0.82159(19) 0.0251(5) Uani d . 1 . .
    H H30 0.3042 0.8280 0.8574 0.030 Uiso calc R 1 . .
loop_
    _atom_site_aniso_label
    _atom_site_aniso_U_11
    _atom_site_aniso_U_22
    _atom_site_aniso_U_33
    _atom_site_aniso_U_12
    _atom_site_aniso_U_13
    _atom_site_aniso_U_23
    Sn1 0.01990(8) 0.01605(8) 0.01136(8) 0.01119(6) 0.00618(5) 0.00671(6)
    Sn2 0.01459(8) 0.01233(8) 0.01148(8) 0.00713(6) 0.00409(5) 0.00591(5)
    O1 0.0400(10) 0.0301(9) 0.0223(8) 0.0263(8) 0.0132(7) 0.0147(7)
    O2 0.0282(8) 0.0202(7) 0.0158(7) 0.0162(7) 0.0086(6) 0.0070(6)
    O3 0.0302(8) 0.0235(8) 0.0191(7) 0.0171(7) 0.0104(6) 0.0109(6)
    O4 0.0236(7) 0.0180(7) 0.0122(7) 0.0122(6) 0.0061(6) 0.0073(6)
    O5 0.0297(8) 0.0245(8) 0.0150(7) 0.0177(7) 0.0091(6) 0.0098(6)
    O6 0.0423(10) 0.0318(9) 0.0164(8) 0.0234(8) 0.0087(7) 0.0128(7)
    O7 0.0192(7) 0.0157(7) 0.0119(6) 0.0104(6) 0.0053(5) 0.0072(5)
    C1 0.0233(11) 0.0226(11) 0.0223(11) 0.0123(9) 0.0092(9) 0.0114(9)
    C2 0.0211(11) 0.0251(11) 0.0205(10) 0.0128(9) 0.0073(8) 0.0071(9)
    C3 0.0250(12) 0.0308(12) 0.0275(12) 0.0129(10) 0.0109(9) 0.0101(10)
    C4 0.0250(13) 0.0423(15) 0.0392(16) 0.0164(12) 0.0111(11) 0.0062(12)
    C5 0.0256(11) 0.0177(10) 0.0160(10) 0.0100(9) 0.0049(8) 0.0056(8)
    C6 0.0273(12) 0.0204(11) 0.0196(10) 0.0108(9) 0.0010(9) 0.0057(9)
    C7 0.0256(11) 0.0223(11) 0.0219(11) 0.0095(9) 0.0047(9) 0.0068(9)
    C8 0.0357(14) 0.0285(13) 0.0418(15) 0.0128(12) -0.0047(12) 0.0097(12)
    C9 0.0166(10) 0.0213(10) 0.0147(9) 0.0089(8) 0.0035(8) 0.0071(8)
    C10 0.0170(10) 0.0202(10) 0.0182(10) 0.0078(8) 0.0049(8) 0.0079(8)
    C11 0.0197(11) 0.0267(12) 0.0240(11) 0.0065(9) 0.0041(9) 0.0078(9)
    C12 0.0210(12) 0.0326(13) 0.0364(14) 0.0031(10) 0.0091(10) 0.0125(11)
    C13 0.0202(10) 0.0154(9) 0.0148(9) 0.0084(8) 0.0065(8) 0.0075(8)
    C14 0.0198(10) 0.0152(9) 0.0161(10) 0.0074(8) 0.0043(8) 0.0057(8)
    C15 0.0206(11) 0.0201(11) 0.0245(11) 0.0056(9) 0.0064(9) 0.0075(9)
    C16 0.0219(12) 0.0273(12) 0.0337(13) 0.0053(10) -0.0005(10) 0.0046(10)
    C17 0.0143(9) 0.0159(9) 0.0153(10) 0.0051(8) 0.0029(7) 0.0071(8)
    C18 0.0157(9) 0.0149(9) 0.0171(10) 0.0075(8) 0.0019(7) 0.0063(8)
    C19 0.0266(11) 0.0201(10) 0.0180(10) 0.0114(9) 0.0025(8) 0.0080(9)
    C20 0.0454(15) 0.0299(13) 0.0231(12) 0.0236(12) 0.0022(10) 0.0134(10)
    C21 0.0398(14) 0.0286(13) 0.0336(13) 0.0237(12) -0.0009(11) 0.0101(11)
    C22 0.0294(12) 0.0228(11) 0.0260(12) 0.0168(10) 0.0041(9) 0.0051(9)
    C23 0.0200(10) 0.0180(10) 0.0193(10) 0.0096(9) 0.0036(8) 0.0070(8)
    C24 0.0125(9) 0.0123(9) 0.0200(10) 0.0049(8) 0.0049(7) 0.0067(8)
    C25 0.0185(10) 0.0172(10) 0.0159(10) 0.0096(8) 0.0044(8) 0.0050(8)
    C26 0.0194(10) 0.0195(10) 0.0172(10) 0.0099(8) 0.0057(8) 0.0078(8)
    C27 0.0273(12) 0.0220(11) 0.0261(11) 0.0154(10) 0.0093(9) 0.0125(9)
    C28 0.0326(13) 0.0279(12) 0.0274(12) 0.0219(11) 0.0098(10) 0.0071(10)
    C29 0.0425(14) 0.0348(13) 0.0210(11) 0.0258(12) 0.0156(10) 0.0124(10)
    C30 0.0350(13) 0.0290(12) 0.0224(11) 0.0210(11) 0.0109(10) 0.0132(10)
loop_
    _geom_bond_atom_site_label_1
    _geom_bond_atom_site_label_2
    _geom_bond_site_symmetry_2
    _geom_bond_distance
    _geom_bond_publ_flag
    Sn1 C1 . 2.134(2) ?
    Sn1 C5 . 2.130(2) ?
    Sn1 O1 . 2.217(2) ?
    Sn1 O4 . 2.2200(10)
                      ?
    Sn1 O7 . 2.0390(10)
                      ?
    Sn2 C9 . 2.127(2) ?
    Sn2 C13 . 2.124(2) ?
    Sn2 O2 . 2.327(2) ?
    Sn2 O4 2_666 2.6740(10)
                          ?
    Sn2 O7 . 2.0460(10)
                      ?
    Sn2 O7 2_666 2.1480(10)
                          ?
    Sn2 Sn2 2_666 3.2797(3) ?
    O1 C24 . 1.254(3) ?
    O2 C24 . 1.272(3) ?
    O3 C26 . 1.355(3) ?
    O3 H3 . 0.8400 ?
    O4 C17 . 1.290(2) ?
    O5 C17 . 1.249(3) ?
    O6 C19 . 1.349(3) ?
    O6 H6 . 0.8400 ?
    O7 Sn2 2_666 2.1481(14) ?
    C1 C2 . 1.523(3) ?
    C1 H1A . 0.9900 ?
    C1 H1B . 0.9900 ?
    C2 C3 . 1.526(3) ?
    C2 H2A . 0.9900 ?
    C2 H2B . 0.9900 ?
    C3 C4 . 1.522(3) ?
    C3 H3A . 0.9900 ?
    C3 H3B . 0.9900 ?
    C4 H4A . 0.9800 ?
    C4 H4B . 0.9800 ?
    C4 H4C . 0.9800 ?
    C5 C6 . 1.529(3) ?
    C5 H5A . 0.9900 ?
    C5 H5B . 0.9900 ?
    C6 C7 . 1.526(3) ?
    C6 H6A . 0.9900 ?
    C6 H6B . 0.9900 ?
    C7 C8 . 1.511(3) ?
    C7 H7A . 0.9900 ?
    C7 H7B . 0.9900 ?
    C8 H8A . 0.9800 ?
    C8 H8B . 0.9800 ?
    C8 H8C . 0.9800 ?
    C9 C10 . 1.524(3) ?
    C9 H9A . 0.9900 ?
    C9 H9B . 0.9900 ?
    C10 C11 . 1.525(3) ?
    C10 H10A . 0.9900 ?
    C10 H10B . 0.9900 ?
    C11 C12 . 1.528(3) ?
    C11 H11A . 0.9900 ?
    C11 H11B . 0.9900 ?
    C12 H12A . 0.9800 ?
    C12 H12B . 0.9800 ?
    C12 H12C . 0.9800 ?
    C13 C14 . 1.527(3) ?
    C13 H13A . 0.9900 ?
    C13 H13B . 0.9900 ?
    C14 C15 . 1.522(3) ?
    C14 H14A . 0.9900 ?
    C14 H14B . 0.9900 ?
    C15 C16 . 1.524(3) ?
    C15 H15A . 0.9900 ?
    C15 H15B . 0.9900 ?
    C16 H16A . 0.9800 ?
    C16 H16B . 0.9800 ?
    C16 H16C . 0.9800 ?
    C17 C18 . 1.478(3) ?
    C18 C19 . 1.403(3) ?
    C18 C23 . 1.404(3) ?
    C19 C20 . 1.396(3) ?
    C20 C21 . 1.381(4) ?
    C20 H20 . 0.9500 ?
    C21 C22 . 1.395(4) ?
    C21 H21 . 0.9500 ?
    C22 C23 . 1.378(3) ?
    C22 H22 . 0.9500 ?
    C23 H23 . 0.9500 ?
    C24 C25 . 1.481(3) ?
    C25 C26 . 1.398(3) ?
    C25 C30 . 1.403(3) ?
    C26 C27 . 1.396(3) ?
    C27 C28 . 1.376(3) ?
    C27 H27 . 0.9500 ?
    C28 C29 . 1.400(3) ?
    C28 H28 . 0.9500 ?
    C29 C30 . 1.371(3) ?
    C29 H29 . 0.9500 ?
    C30 H30 . 0.9500 ?
loop_
    _geom_angle_atom_site_label_1
    _geom_angle_atom_site_label_2
    _geom_angle_atom_site_label_3
    _geom_angle_site_symmetry_1
    _geom_angle_site_symmetry_3
    _geom_angle
    _geom_angle_publ_flag
    O7 Sn1 C5 . . 106.97(7) ?
    O7 Sn1 C1 . . 110.04(7) ?
    C1 Sn1 C5 . . 142.70(10)
                           ?
    O7 Sn1 O1 . . 88.26(6) ?
    C5 Sn1 O1 . . 86.54(8) ?
    C1 Sn1 O1 . . 90.33(8) ?
    O7 Sn1 O4 . . 78.77(5) ?
    C5 Sn1 O4 . . 96.61(7) ?
    C1 Sn1 O4 . . 94.63(7) ?
    O1 Sn1 O4 . . 167.02(6) ?
    O7 Sn2 C13 . . 109.41(7) ?
    O7 Sn2 C9 . . 105.66(7) ?
    C9 Sn2 C13 . . 144.00(10)
                            ?
    O7 Sn2 O7 . 2_666 77.15(6) ?
    C13 Sn2 O7 . 2_666 98.31(7) ?
    C9 Sn2 O7 . 2_666 97.06(7) ?
    O7 Sn2 O2 . . 92.54(5) ?
    C13 Sn2 O2 . . 83.38(7) ?
    C9 Sn2 O2 . . 87.28(7) ?
    O7 Sn2 O2 2_666 . 169.55(5) ?
    O7 Sn2 O4 . 2_666 144.40(5) ?
    C13 Sn2 O4 . 2_666 77.34(6) ?
    C9 Sn2 O4 . 2_666 78.99(6) ?
    O7 Sn2 O4 2_666 2_666 67.25(5) ?
    O2 Sn2 O4 . 2_666 123.06(5) ?
    O7 Sn2 Sn2 . 2_666 39.68(4) ?
    C13 Sn2 Sn2 . 2_666 107.57(6) ?
    C9 Sn2 Sn2 . 2_666 104.41(6) ?
    O7 Sn2 Sn2 2_666 2_666 37.46(4) ?
    O2 Sn2 Sn2 . 2_666 132.20(4) ?
    O4 Sn2 Sn2 2_666 2_666 104.71(3) ?
    C24 O1 Sn1 . . 145.23(14) ?
    C24 O2 Sn2 . . 131.75(13) ?
    C26 O3 H3 . . 120.0 ?
    C17 O4 Sn1 . . 109.71(13) ?
    C19 O6 H6 . . 120.0 ?
    Sn1 O7 Sn2 . . 137.90(7) ?
    Sn1 O7 Sn2 . 2_666 119.21(6) ?
    Sn2 O7 Sn2 . 2_666 102.85(6) ?
    C2 C1 Sn1 . . 117.60(15) ?
    C2 C1 H1A . . 107.9 ?
    Sn1 C1 H1A . . 107.9 ?
    C2 C1 H1B . . 107.9 ?
    Sn1 C1 H1B . . 107.9 ?
    H1A C1 H1B . . 107.2 ?
    C1 C2 C3 . . 112.06(19) ?
    C1 C2 H2A . . 109.2 ?
    C3 C2 H2A . . 109.2 ?
    C1 C2 H2B . . 109.2 ?
    C3 C2 H2B . . 109.2 ?
    H2A C2 H2B . . 107.9 ?
    C4 C3 C2 . . 112.4(2) ?
    C4 C3 H3A . . 109.1 ?
    C2 C3 H3A . . 109.1 ?
    C4 C3 H3B . . 109.1 ?
    C2 C3 H3B . . 109.1 ?
    H3A C3 H3B . . 107.9 ?
    C3 C4 H4A . . 109.5 ?
    C3 C4 H4B . . 109.5 ?
    H4A C4 H4B . . 109.5 ?
    C3 C4 H4C . . 109.5 ?
    H4A C4 H4C . . 109.5 ?
    H4B C4 H4C . . 109.5 ?
    C6 C5 Sn1 . . 118.38(15) ?
    C6 C5 H5A . . 107.7 ?
    Sn1 C5 H5A . . 107.7 ?
    C6 C5 H5B . . 107.7 ?
    Sn1 C5 H5B . . 107.7 ?
    H5A C5 H5B . . 107.1 ?
    C7 C6 C5 . . 112.48(19) ?
    C7 C6 H6A . . 109.1 ?
    C5 C6 H6A . . 109.1 ?
    C7 C6 H6B . . 109.1 ?
    C5 C6 H6B . . 109.1 ?
    H6A C6 H6B . . 107.8 ?
    C8 C7 C6 . . 113.1(2) ?
    C8 C7 H7A . . 108.9 ?
    C6 C7 H7A . . 108.9 ?
    C8 C7 H7B . . 108.9 ?
    C6 C7 H7B . . 108.9 ?
    H7A C7 H7B . . 107.8 ?
    C7 C8 H8A . . 109.5 ?
    C7 C8 H8B . . 109.5 ?
    H8A C8 H8B . . 109.5 ?
    C7 C8 H8C . . 109.5 ?
    H8A C8 H8C . . 109.5 ?
    H8B C8 H8C . . 109.5 ?
    C10 C9 Sn2 . . 112.74(13) ?
    C10 C9 H9A . . 109.0 ?
    Sn2 C9 H9A . . 109.0 ?
    C10 C9 H9B . . 109.0 ?
    Sn2 C9 H9B . . 109.0 ?
    H9A C9 H9B . . 107.8 ?
    C9 C10 C11 . . 113.68(18) ?
    C9 C10 H10A . . 108.8 ?
    C11 C10 H10A . . 108.8 ?
    C9 C10 H10B . . 108.8 ?
    C11 C10 H10B . . 108.8 ?
    H10A C10 H10B . . 107.7 ?
    C10 C11 C12 . . 111.6(2) ?
    C10 C11 H11A . . 109.3 ?
    C12 C11 H11A . . 109.3 ?
    C10 C11 H11B . . 109.3 ?
    C12 C11 H11B . . 109.3 ?
    H11A C11 H11B . . 108.0 ?
    C11 C12 H12A . . 109.5 ?
    C11 C12 H12B . . 109.5 ?
    H12A C12 H12B . . 109.5 ?
    C11 C12 H12C . . 109.5 ?
    H12A C12 H12C . . 109.5 ?
    H12B C12 H12C . . 109.5 ?
    C14 C13 Sn2 . . 115.51(13) ?
    C14 C13 H13A . . 108.4 ?
    Sn2 C13 H13A . . 108.4 ?
    C14 C13 H13B . . 108.4 ?
    Sn2 C13 H13B . . 108.4 ?
    H13A C13 H13B . . 107.5 ?
    C15 C14 C13 . . 111.74(17) ?
    C15 C14 H14A . . 109.3 ?
    C13 C14 H14A . . 109.3 ?
    C15 C14 H14B . . 109.3 ?
    C13 C14 H14B . . 109.3 ?
    H14A C14 H14B . . 107.9 ?
    C14 C15 C16 . . 112.79(19) ?
    C14 C15 H15A . . 109.0 ?
    C16 C15 H15A . . 109.0 ?
    C14 C15 H15B . . 109.0 ?
    C16 C15 H15B . . 109.0 ?
    H15A C15 H15B . . 107.8 ?
    C15 C16 H16A . . 109.5 ?
    C15 C16 H16B . . 109.5 ?
    H16A C16 H16B . . 109.5 ?
    C15 C16 H16C . . 109.5 ?
    H16A C16 H16C . . 109.5 ?
    H16B C16 H16C . . 109.5 ?
    O5 C17 O4 . . 120.69(19) ?
    O5 C17 C18 . . 119.94(18) ?
    O4 C17 C18 . . 119.37(18) ?
    C19 C18 C23 . . 118.82(19) ?
    C19 C18 C17 . . 119.86(19) ?
    C23 C18 C17 . . 121.30(19) ?
    O6 C19 C20 . . 118.1(2) ?
    O6 C19 C18 . . 122.4(2) ?
    C20 C19 C18 . . 119.6(2) ?
    C21 C20 C19 . . 120.3(2) ?
    C21 C20 H20 . . 119.8 ?
    C19 C20 H20 . . 119.8 ?
    C20 C21 C22 . . 120.8(2) ?
    C20 C21 H21 . . 119.6 ?
    C22 C21 H21 . . 119.6 ?
    C23 C22 C21 . . 119.0(2) ?
    C23 C22 H22 . . 120.5 ?
    C21 C22 H22 . . 120.5 ?
    C22 C23 C18 . . 121.5(2) ?
    C22 C23 H23 . . 119.3 ?
    C18 C23 H23 . . 119.3 ?
    O1 C24 O2 . . 123.73(19) ?
    O1 C24 C25 . . 117.86(18) ?
    O2 C24 C25 . . 118.40(18) ?
    C26 C25 C30 . . 119.1(2) ?
    C26 C25 C24 . . 122.59(19) ?
    C30 C25 C24 . . 118.34(19) ?
    O3 C26 C27 . . 117.32(19) ?
    O3 C26 C25 . . 123.03(19) ?
    C27 C26 C25 . . 119.6(2) ?
    C28 C27 C26 . . 120.4(2) ?
    C28 C27 H27 . . 119.8 ?
    C26 C27 H27 . . 119.8 ?
    C27 C28 C29 . . 120.4(2) ?
    C27 C28 H28 . . 119.8 ?
    C29 C28 H28 . . 119.8 ?
    C30 C29 C28 . . 119.4(2) ?
    C30 C29 H29 . . 120.3 ?
    C28 C29 H29 . . 120.3 ?
    C29 C30 C25 . . 121.1(2) ?
    C29 C30 H30 . . 119.5 ?
    C25 C30 H30 . . 119.5 ?
loop_
    _geom_torsion_atom_site_label_1
    _geom_torsion_atom_site_label_2
    _geom_torsion_atom_site_label_3
    _geom_torsion_atom_site_label_4
    _geom_torsion_site_symmetry_1
    _geom_torsion_site_symmetry_2
    _geom_torsion_site_symmetry_3
    _geom_torsion_site_symmetry_4
    _geom_torsion
    _geom_torsion_publ_flag
    O7 Sn1 O1 C24 . . . . -4.1(3) ?
    C5 Sn1 O1 C24 . . . . 103.0(3) ?
    C1 Sn1 O1 C24 . . . . -114.1(3) ?
    O4 Sn1 O1 C24 . . . . -1.5(5) ?
    O7 Sn2 O2 C24 . . . . -9.13(19) ?
    C13 Sn2 O2 C24 . . . . -118.38(19) ?
    C9 Sn2 O2 C24 . . . . 96.44(19) ?
    O7 Sn2 O2 C24 2_666 . . . -18.4(4) ?
    O4 Sn2 O2 C24 2_666 . . . 171.42(17) ?
    Sn2 Sn2 O2 C24 2_666 . . . -10.6(2) ?
    O7 Sn1 O4 C17 . . . . -176.32(14) ?
    C5 Sn1 O4 C17 . . . . 77.63(14) ?
    C1 Sn1 O4 C17 . . . . -66.79(14) ?
    O1 Sn1 O4 C17 . . . . -178.9(2) ?
    C5 Sn1 O7 Sn2 . . . . -86.37(12) ?
    C1 Sn1 O7 Sn2 . . . . 89.20(12) ?
    O1 Sn1 O7 Sn2 . . . . -0.52(11) ?
    O4 Sn1 O7 Sn2 . . . . -179.93(12) ?
    C5 Sn1 O7 Sn2 . . . 2_666 96.30(9) ?
    C1 Sn1 O7 Sn2 . . . 2_666 -88.14(9) ?
    O1 Sn1 O7 Sn2 . . . 2_666 -177.85(8) ?
    O4 Sn1 O7 Sn2 . . . 2_666 2.74(7) ?
    C13 Sn2 O7 Sn1 . . . . 87.99(12) ?
    C9 Sn2 O7 Sn1 . . . . -83.77(12) ?
    O7 Sn2 O7 Sn1 2_666 . . . -177.61(15) ?
    O2 Sn2 O7 Sn1 . . . . 4.11(11) ?
    O4 Sn2 O7 Sn1 2_666 . . . -176.69(7) ?
    Sn2 Sn2 O7 Sn1 2_666 . . . -177.61(15) ?
    C13 Sn2 O7 Sn2 . . . 2_666 -94.40(8) ?
    C9 Sn2 O7 Sn2 . . . 2_666 93.84(8) ?
    O7 Sn2 O7 Sn2 2_666 . . 2_666 0.0 ?
    O2 Sn2 O7 Sn2 . . . 2_666 -178.28(6) ?
    O4 Sn2 O7 Sn2 2_666 . . 2_666 0.93(12) ?
    O7 Sn1 C1 C2 . . . . -106.97(16) ?
    C5 Sn1 C1 C2 . . . . 66.0(2) ?
    O1 Sn1 C1 C2 . . . . -18.70(17) ?
    O4 Sn1 C1 C2 . . . . 173.31(16) ?
    Sn1 C1 C2 C3 . . . . -170.46(16) ?
    C1 C2 C3 C4 . . . . -179.8(2) ?
    O7 Sn1 C5 C6 . . . . -104.35(16) ?
    C1 Sn1 C5 C6 . . . . 82.5(2) ?
    O1 Sn1 C5 C6 . . . . 168.54(17) ?
    O4 Sn1 C5 C6 . . . . -24.11(17) ?
    Sn1 C5 C6 C7 . . . . 171.31(15) ?
    C5 C6 C7 C8 . . . . 173.7(2) ?
    O7 Sn2 C9 C10 . . . . 20.85(16) ?
    C13 Sn2 C9 C10 . . . . -145.86(15) ?
    O7 Sn2 C9 C10 2_666 . . . 99.42(15) ?
    O2 Sn2 C9 C10 . . . . -71.03(15) ?
    O4 Sn2 C9 C10 2_666 . . . 164.52(16) ?
    Sn2 Sn2 C9 C10 2_666 . . . 61.98(15) ?
    Sn2 C9 C10 C11 . . . . -175.14(15) ?
    C9 C10 C11 C12 . . . . -179.0(2) ?
    O7 Sn2 C13 C14 . . . . -22.38(17) ?
    C9 Sn2 C13 C14 . . . . 144.04(15) ?
    O7 Sn2 C13 C14 2_666 . . . -101.60(15) ?
    O2 Sn2 C13 C14 . . . . 67.99(15) ?
    O4 Sn2 C13 C14 2_666 . . . -165.93(16) ?
    Sn2 Sn2 C13 C14 2_666 . . . -64.28(15) ?
    Sn2 C13 C14 C15 . . . . 176.22(14) ?
    C13 C14 C15 C16 . . . . 178.31(19) ?
    Sn1 O4 C17 O5 . . . . 0.3(2) ?
    Sn1 O4 C17 C18 . . . . -179.56(14) ?
    O5 C17 C18 C19 . . . . 4.5(3) ?
    O4 C17 C18 C19 . . . . -175.62(19) ?
    O5 C17 C18 C23 . . . . -176.68(19) ?
    O4 C17 C18 C23 . . . . 3.2(3) ?
    C23 C18 C19 O6 . . . . -179.8(2) ?
    C17 C18 C19 O6 . . . . -0.9(3) ?
    C23 C18 C19 C20 . . . . -0.4(3) ?
    C17 C18 C19 C20 . . . . 178.5(2) ?
    O6 C19 C20 C21 . . . . -180.0(2) ?
    C18 C19 C20 C21 . . . . 0.6(4) ?
    C19 C20 C21 C22 . . . . -0.4(4) ?
    C20 C21 C22 C23 . . . . -0.1(4) ?
    C21 C22 C23 C18 . . . . 0.4(4) ?
    C19 C18 C23 C22 . . . . -0.1(3) ?
    C17 C18 C23 C22 . . . . -178.9(2) ?
    Sn1 O1 C24 O2 . . . . 0.2(4) ?
    Sn1 O1 C24 C25 . . . . 179.42(19) ?
    Sn2 O2 C24 O1 . . . . 8.3(3) ?
    Sn2 O2 C24 C25 . . . . -170.89(14) ?
    O1 C24 C25 C26 . . . . 170.7(2) ?
    O2 C24 C25 C26 . . . . -10.0(3) ?
    O1 C24 C25 C30 . . . . -9.4(3) ?
    O2 C24 C25 C30 . . . . 169.9(2) ?
    C30 C25 C26 O3 . . . . 179.1(2) ?
    C24 C25 C26 O3 . . . . -1.0(3) ?
    C30 C25 C26 C27 . . . . 1.3(3) ?
    C24 C25 C26 C27 . . . . -178.9(2) ?
    O3 C26 C27 C28 . . . . -178.0(2) ?
    C25 C26 C27 C28 . . . . 0.0(3) ?
    C26 C27 C28 C29 . . . . -1.2(4) ?
    C27 C28 C29 C30 . . . . 1.0(4) ?
    C28 C29 C30 C25 . . . . 0.3(4) ?
    C26 C25 C30 C29 . . . . -1.4(4) ?
    C24 C25 C30 C29 . . . . 178.7(2) ?
loop_
    _geom_hbond_atom_site_label_D
    _geom_hbond_atom_site_label_H
    _geom_hbond_atom_site_label_A
    _geom_hbond_site_symmetry_A
    _geom_hbond_distance_DH
    _geom_hbond_distance_HA
    _geom_hbond_distance_DA
    _geom_hbond_angle_DHA
    _geom_hbond_publ_flag
    O3 H3 O2 . 0.84 2.02 2.638(2) 130.3 yes
    O6 H6 O5 . 0.84 1.91 2.548(2) 132.1 yes
