# Supplementary material for: Octa-n-butyl-1κ 2 C,2κ 2 C,3κ 2 C,4κ 2 C-tetra­kis(μ-2-hydroxy­benzoato)-1:2κ 2 O:O;2:3κ2 O:O′;3:4κ 2 O:O;1:4κ 2 O:O′-di-μ 3-oxido-1:2:3κ 3 O:O:O;1:3:4κ 3 O:O:O-tetra­tin(IV)
Source: Acta Crystallogr Sect E Struct Rep Online. 2008 Jul 31;64(Pt 8):m1103. doi: 10.1107/S1600536808023787 (PMC2962005; doi:10.1107/S1600536808023787)
Supplement: Supplementary file 2 [file e-64-m1103-Isup2.hkl]

# 
# h,k,l, Fc-squared, Fo-squared, sigma(Fo-squared) and status flag 
# 
data_I
_shelx_title '  P-1' 
_shelx_refln_list_code          4 
_shelx_F_calc_maximum      347.70 
_exptl_crystal_F_000       764.00 
_reflns_d_resolution_high  0.7696 
 
loop_ 
 _symmetry_equiv_pos_as_xyz 
 'x, y, z' 
 '-x, -y, -z' 
 
_cell_length_a    11.4549 
_cell_length_b    12.1610 
_cell_length_c    13.4436 
_cell_angle_alpha 106.300 
_cell_angle_beta   92.532 
_cell_angle_gamma 115.204 
 
_shelx_F_squared_multiplier     1.000 
 
loop_ 
 _refln_index_h 
 _refln_index_k 
 _refln_index_l 
 _refln_F_squared_calc 
 _refln_F_squared_meas 
 _refln_F_squared_sigma 
 _refln_observed_status 
   2   0   0    29462.89    30379.20    287.07 o 
   3   0   0     2771.58     2625.60     31.02 o 
   4   0   0    11295.12    11202.26    105.52 o 
   5   0   0     2632.90     2615.37     35.96 o 
   6   0   0      904.75      880.96     20.33 o 
   7   0   0       20.13       20.30     10.87 o 
   8   0   0       40.76       34.66      7.05 o 
   9   0   0      215.32      225.97     14.69 o 
  10   0   0     2098.92     2052.04     42.66 o 
  11   0   0     1595.75     1552.04     38.54 o 
  12   0   0     1411.77     1388.94     38.54 o 
  13   0   0      904.36      886.24     32.78 o 
 -13   1   0     1306.50     1309.27     38.19 o 
 -12   1   0     3066.83     3007.14     56.87 o 
 -11   1   0     3456.39     3539.57     59.69 o 
 -10   1   0     2749.75     2696.92     48.06 o 
  -9   1   0     1965.17     2025.48     38.43 o 
  -8   1   0     4262.79     4284.99     38.84 o 
  -7   1   0     2783.46     2790.93     27.92 o 
  -6   1   0      884.04      861.33     19.27 o 
  -5   1   0      578.04      600.58     14.57 o 
  -4   1   0     1525.96     1541.59     22.44 o 
  -3   1   0     3544.32     3496.45     37.25 o 
   0   1   0    28631.44       -0.53      0.35 o 
   1   1   0    42674.77    43694.23    758.87 o 
   2   1   0   120898.33   115269.65   3809.61 o 
   3   1   0    94756.98    96470.09    861.33 o 
   4   1   0    50343.83    52314.27    483.31 o 
   5   1   0    10019.93     9892.87    100.23 o 
   6   1   0     6502.34     6393.82     49.55 o 
   7   1   0     3912.15     3753.91     53.58 o 
   8   1   0      667.56      652.52     21.50 o 
   9   1   0       24.46       11.99      7.17 o 
  10   1   0        1.59      -10.22      6.82 o 
  11   1   0      319.77      314.10     19.74 o 
  12   1   0      115.07       84.14     13.28 o 
 -14   2   0      155.24      141.24     15.75 o 
 -13   2   0      371.84      386.72     21.97 o 
 -12   2   0     1009.18     1032.19     31.26 o 
 -11   2   0     4029.49     4072.00     63.22 o 
 -10   2   0     5470.17     5399.49     72.38 o 
  -9   2   0     5445.96     5631.78     58.17 o 
  -8   2   0     7512.90     7355.65     59.03 o 
  -7   2   0     6026.19     5818.85     67.92 o 
  -6   2   0     8746.77     8578.75     96.30 o 
  -5   2   0     5531.93     5311.12     56.64 o 
  -2   2   0       71.91       45.71      3.06 o 
  -1   2   0      265.25      264.27      3.51 o 
   0   2   0     8028.71     8434.90     57.77 o 
   1   2   0     1271.59     1295.41     18.92 o 
   2   2   0     5456.07     5157.54     54.17 o 
   3   2   0    40283.19    40459.61    365.10 o 
   4   2   0    50042.69    50191.61    449.94 o 
   5   2   0    35293.72    35278.21    309.52 o 
   6   2   0    21882.08    21778.09    203.52 o 
   7   2   0     7872.57     8008.87     93.30 o 
   8   2   0     3645.63     3696.09     57.70 o 
   9   2   0     3381.84     3282.35     56.40 o 
  10   2   0      718.88      670.27     26.20 o 
  11   2   0      249.31      249.00     18.92 o 
  12   2   0        6.75        3.06      9.64 o 
 -14   3   0       26.22       12.46      9.75 o 
 -13   3   0        1.20       -7.40      7.64 o 
 -12   3   0       47.91       48.53      9.52 o 
 -11   3   0     1225.13     1229.01     31.61 o 
 -10   3   0      754.34      720.32     22.56 o 
  -9   3   0     6800.11     6817.99     57.81 o 
  -8   3   0    13841.28    13998.17    139.66 o 
  -7   3   0    15696.13    15729.35    241.89 o 
  -6   3   0     8782.12     8340.12     92.36 o 
  -5   3   0     7418.94     7126.27     80.02 o 
  -4   3   0     8499.43     8735.65     92.83 o 
  -3   3   0     9016.12     9213.74     62.64 o 
  -2   3   0    18216.50    19321.25    135.54 o 
  -1   3   0     2535.08     2545.88     16.99 o 
   0   3   0       22.58       26.01      6.93 o 
   1   3   0      137.00      144.54     10.87 o 
   2   3   0     1950.52     1982.83     29.26 o 
   3   3   0     2592.20     2602.45     37.01 o 
   4   3   0     4803.85     4666.71     57.81 o 
   5   3   0     9879.87     9871.60    105.05 o 
   6   3   0    13194.53    13195.31    136.07 o 
   7   3   0    12358.67    12500.96    133.84 o 
   8   3   0    12106.89    11819.06    132.08 o 
   9   3   0     5866.74     5926.39     84.25 o 
  10   3   0     3324.09     3371.30     62.16 o 
  11   3   0      919.90      935.25     33.84 o 
 -14   4   0      467.76      455.81     23.85 o 
 -13   4   0      246.73      226.44     17.27 o 
 -12   4   0       90.70       73.79     10.69 o 
 -11   4   0        9.73        2.00      6.11 o 
 -10   4   0      105.28       97.91      7.11 o 
  -9   4   0      432.35      418.96     14.04 o 
  -8   4   0     1900.60     1842.76     35.72 o 
  -7   4   0     6104.00     5979.74     75.09 o 
  -6   4   0    17859.31    17922.30    180.02 o 
  -5   4   0    26376.45    26676.61    174.05 o 
  -4   4   0    27888.62    28964.99    444.12 o 
  -3   4   0    12238.45    12688.31     84.56 o 
  -2   4   0    16294.17    17412.13    112.90 o 
  -1   4   0     6311.37     6292.55     36.66 o 
   0   4   0     1847.84     1623.67     17.18 o 
   1   4   0     3756.02     3505.85     32.61 o 
   2   4   0     1451.37     1430.06     15.86 o 
   3   4   0      826.88      813.21     10.85 o 
   4   4   0      480.89      465.33     16.80 o 
   5   4   0      111.62       97.30      9.75 o 
   6   4   0     2441.04     2498.10     45.36 o 
   7   4   0     4438.06     4446.97     67.10 o 
   8   4   0     6273.43     6274.22     87.31 o 
   9   4   0     6247.53     6089.96     88.60 o 
  10   4   0     2786.79     2791.52     57.93 o 
 -14   5   0      128.07      150.41     15.75 o 
 -13   5   0      637.77      639.48     25.03 o 
 -12   5   0     1284.09     1320.67     33.72 o 
 -11   5   0      299.77      316.02     13.45 o 
 -10   5   0      526.57      542.92     14.28 o 
  -9   5   0        0.33       13.87      5.52 o 
  -8   5   0      117.90      116.69     10.58 o 
  -7   5   0      531.57      502.67     10.56 o 
  -6   5   0     1012.30      960.91     15.86 o 
  -5   5   0    10157.90    11051.77     76.58 o 
  -4   5   0    14378.39    15431.39    118.92 o 
  -3   5   0    29735.60    31926.82    205.87 o 
  -2   5   0    23644.18    24764.18    127.17 o 
  -1   5   0    14172.37    13843.64    110.83 o 
   0   5   0    12418.59    12071.07     83.73 o 
   1   5   0    11274.99    11275.84     79.35 o 
   2   5   0     8391.09     8231.00     61.18 o 
   3   5   0     1740.26     1594.01     18.02 o 
   4   5   0      520.32      487.07     18.68 o 
   5   5   0       58.17       67.21      9.52 o 
   6   5   0      117.56       87.78     11.16 o 
   7   5   0       76.58       68.86     11.52 o 
   8   5   0      475.06      492.71     24.32 o 
   9   5   0     1284.13     1358.27     39.95 o 
  10   5   0     1346.47     1389.41     42.66 o 
 -14   6   0       45.03       37.00      9.17 o 
 -13   6   0      635.54      640.73     17.01 o 
 -12   6   0      483.49      496.67     11.95 o 
 -11   6   0      594.68      613.74     14.60 o 
 -10   6   0     2392.05     2382.01     33.90 o 
  -9   6   0     1161.15     1200.70     19.09 o 
  -8   6   0     1308.55     1351.59     21.62 o 
  -7   6   0       94.90       91.43      5.50 o 
  -6   6   0        9.71       16.65      2.86 o 
  -5   6   0      358.11      335.79      8.34 o 
  -4   6   0      450.00      452.28     14.45 o 
  -3   6   0     7253.13     7621.68     55.39 o 
  -2   6   0     9624.11    10068.29     57.38 o 
  -1   6   0    19424.39    20088.16    325.61 o 
   0   6   0    14521.52    14744.63    139.42 o 
   1   6   0    16779.62    17013.18    116.08 o 
   2   6   0    10811.25    10648.66     77.93 o 
   3   6   0     7100.18     7027.32     85.31 o 
   4   6   0     3141.74     3130.29     52.06 o 
   5   6   0     2668.60     2640.99     49.12 o 
   6   6   0     1259.87     1274.73     34.90 o 
   7   6   0      326.89      309.28     20.56 o 
   8   6   0       78.08       69.21     13.04 o 
   9   6   0        5.62        2.94     10.34 o 
 -14   7   0       11.96       16.22      8.46 o 
 -13   7   0      164.62      212.57     15.63 o 
 -12   7   0      142.68      130.72      7.42 o 
 -11   7   0      766.76      766.75     16.93 o 
 -10   7   0     1225.98     1149.70     19.56 o 
  -9   7   0     1329.42     1357.19     20.37 o 
  -8   7   0     1730.67     1686.21     21.87 o 
  -7   7   0     1185.48     1212.93     17.19 o 
  -6   7   0     4457.56     4642.63     39.71 o 
  -5   7   0      253.25      270.37      7.37 o 
  -4   7   0      164.84      174.12      6.70 o 
  -3   7   0      299.34      297.86      7.31 o 
  -2   7   0     1010.59     1037.45     12.20 o 
  -1   7   0     2949.24     2831.70     29.87 o 
   0   7   0     6844.46     6813.83     55.83 o 
   1   7   0     8675.99     8838.17     78.91 o 
   2   7   0     6741.95     6772.03     64.39 o 
   3   7   0     6374.77     6267.75     82.37 o 
   4   7   0     6136.19     6018.99     82.49 o 
   5   7   0     6497.99     6547.19     90.36 o 
   6   7   0     4679.67     4709.83     76.03 o 
   7   7   0     1761.35     1876.95     47.36 o 
   8   7   0      289.26      284.25     22.56 o 
 -14   8   0       13.56       11.52      8.46 o 
 -13   8   0       45.97       38.19      6.94 o 
 -12   8   0      178.13      151.00     16.57 o 
 -11   8   0      332.04      313.75     20.09 o 
 -10   8   0      718.85      716.33     27.50 o 
  -9   8   0      944.37      934.57     30.26 o 
  -8   8   0     1804.32     1882.46     23.50 o 
  -7   8   0     3719.68     3872.02     36.26 o 
  -6   8   0     2345.18     2290.87     24.69 o 
  -5   8   0     2013.28     1967.08     21.84 o 
  -4   8   0     1164.63     1236.51     16.31 o 
  -3   8   0     1085.31     1088.12     13.01 o 
  -2   8   0      994.13      971.50     17.07 o 
  -1   8   0      215.73      216.39     14.75 o 
   0   8   0      272.75      292.23      9.88 o 
   1   8   0      475.73      498.51     12.53 o 
   2   8   0     3615.94     3627.94     58.40 o 
   3   8   0     5117.09     5133.80     75.56 o 
   4   8   0     3314.36     3351.09     60.16 o 
   5   8   0     4029.73     4078.23     70.39 o 
   6   8   0     2331.99     2309.26     53.00 o 
   7   8   0     2653.88     2662.85     59.69 o 
 -14   9   0      215.81      238.46     28.03 o 
 -13   9   0       66.28       24.68     11.52 o 
 -12   9   0        0.55      -11.46      7.64 o 
 -11   9   0       40.79        7.05      9.05 o 
 -10   9   0       23.07      -11.10      7.40 o 
  -9   9   0      287.54      285.90     19.15 o 
  -8   9   0     1596.70     1597.28     40.31 o 
  -7   9   0     1185.61     1138.65     32.43 o 
  -6   9   0     2619.90     2675.89     50.88 o 
  -5   9   0     3384.03     3510.92     33.19 o 
  -4   9   0     4082.93     4087.99     37.08 o 
  -3   9   0     2416.05     2383.04     29.66 o 
  -2   9   0     1623.77     1546.40     23.18 o 
  -1   9   0      844.37      876.96     17.42 o 
   0   9   0     1888.54     1874.53     26.04 o 
   1   9   0      351.90      336.90     18.80 o 
   2   9   0       43.75       37.96      9.40 o 
   3   9   0      165.55      169.56     15.98 o 
   4   9   0      527.98      602.35     27.14 o 
   5   9   0     1147.40     1130.07     37.13 o 
   6   9   0     2256.63     2421.01     57.46 o 
 -14  10   0       93.51       96.36     14.10 o 
 -13  10   0       89.31       98.47     14.10 o 
 -12  10   0      139.00       98.35     14.10 o 
 -11  10   0       78.67       48.30     11.75 o 
 -10  10   0      126.43       94.36     13.75 o 
  -9  10   0        0.56      -10.40      6.93 o 
  -8  10   0       19.35        5.29      8.46 o 
  -7  10   0      148.34      142.65     14.57 o 
  -6  10   0      780.18      784.01     27.61 o 
  -5  10   0     1377.62     1374.37     34.90 o 
  -4  10   0     2284.70     2177.54     43.95 o 
  -3  10   0     3264.00     3310.91     38.02 o 
  -2  10   0     5094.78     5088.61     50.31 o 
  -1  10   0     3133.22     3170.82     59.58 o 
   0  10   0      906.06      898.02     18.65 o 
   1  10   0      646.89      661.57     26.09 o 
   2  10   0     1025.16     1105.28     34.08 o 
   3  10   0      781.29      818.09     31.14 o 
   4  10   0      505.65      552.29     27.26 o 
   5  10   0       70.43       63.45     13.75 o 
 -14  11   0       77.22       80.38     14.22 o 
 -13  11   0      143.97      179.08     19.15 o 
 -12  11   0       41.06       35.72     11.05 o 
 -11  11   0      184.14      161.69     16.69 o 
 -10  11   0      698.53      698.23     29.85 o 
  -9  11   0      141.21      110.81     14.22 o 
  -8  11   0       28.65        7.52      8.34 o 
  -7  11   0      116.48       90.95     11.99 o 
  -6  11   0        4.83       -0.82      6.82 o 
  -5  11   0       90.01       63.22     10.22 o 
  -4  11   0      568.48      535.25     22.56 o 
  -3  11   0      440.71      434.39     13.87 o 
  -2  11   0     1332.31     1287.28     23.21 o 
  -1  11   0     1403.30     1420.71     24.80 o 
   0  11   0     3374.97     3411.84     60.75 o 
   1  11   0     3826.39     3825.94     67.21 o 
   2  11   0     1083.35     1085.19     35.96 o 
   3  11   0     1220.64     1247.35     39.84 o 
   4  11   0      380.66      342.18     24.79 o 
 -13  12   0        0.25        9.17     10.81 o 
 -12  12   0        0.01       17.16     10.46 o 
 -11  12   0      277.98      301.41     22.56 o 
 -10  12   0       26.37       32.20     10.46 o 
  -9  12   0      321.77      309.40     20.68 o 
  -8  12   0      248.65      238.07     18.45 o 
  -7  12   0      829.62      852.40     31.26 o 
  -6  12   0      111.63       94.36     12.57 o 
  -5  12   0      181.02      164.63     15.63 o 
  -4  12   0      111.41       72.97     10.69 o 
  -3  12   0        1.08        1.65      6.70 o 
  -2  12   0      501.86      490.69     17.27 o 
  -1  12   0      330.09      341.60     20.45 o 
   0  12   0      463.55      460.40     23.74 o 
   1  12   0      948.62      940.65     33.72 o 
   2  12   0     1403.14     1479.78     43.36 o 
 -12  13   0      177.66      196.59     21.50 o 
 -11  13   0       53.93       50.41     12.34 o 
 -10  13   0      274.67      321.50     22.56 o 
  -9  13   0      229.17      273.09     21.27 o 
  -8  13   0       73.88       78.61     11.99 o 
  -7  13   0      240.31      206.23     18.57 o 
  -6  13   0      123.28      106.46     13.51 o 
  -5  13   0      656.37      635.48     27.26 o 
  -4  13   0      459.76      416.10     22.09 o 
  -3  13   0      280.58      275.09     19.15 o 
  -2  13   0       43.42       40.89     10.69 o 
  -1  13   0      132.79      129.38     14.81 o 
   0  13   0      174.98      189.42     18.80 o 
 -11  14   0       19.41       20.56     11.52 o 
 -10  14   0        0.21      -13.04      8.70 o 
  -9  14   0       38.16       25.50     10.93 o 
  -8  14   0       80.61       80.61     13.51 o 
  -7  14   0      138.24      144.18     16.10 o 
  -6  14   0      387.79      421.03     24.09 o 
  -5  14   0      166.90      159.58     16.33 o 
  -4  14   0      162.10      158.05     16.33 o 
  -2  14   0      376.04      398.35     23.50 o 
  -8  15   0      183.82      189.31     20.21 o 
  -7  15   0        0.14      -10.46      8.81 o 
  -6  15   0      119.98      115.39     14.57 o 
  -5  15   0      115.32      129.38     15.16 o 
   4 -15   1      633.37      677.67     29.14 o 
   5 -15   1      557.32      580.72     27.73 o 
   6 -15   1      641.76      638.19     30.08 o 
   7 -15   1     1439.50     1456.63     45.24 o 
   8 -15   1     2376.61     2478.48     61.10 o 
   9 -15   1     3079.56     3304.20     73.21 o 
   1 -14   1      125.10      118.80     15.39 o 
   2 -14   1       76.38       71.68     13.16 o 
   4 -14   1      105.30       98.71     12.34 o 
   5 -14   1      254.84      270.03     19.62 o 
   6 -14   1     1085.81     1157.81     37.96 o 
   7 -14   1     1442.94     1457.10     43.71 o 
   8 -14   1     1308.16     1330.19     42.66 o 
   9 -14   1     1244.17     1212.80     41.72 o 
  10 -14   1     1480.94     1644.52     49.82 o 
  11 -14   1     1983.52     2026.89     56.87 o 
  -1 -13   1      486.59      498.70     26.67 o 
   0 -13   1      444.05      426.67     23.74 o 
   1 -13   1      236.19      244.42     19.39 o 
   2 -13   1      129.19      116.92     13.75 o 
   3 -13   1       49.57       40.19      7.02 o 
   4 -13   1       45.10       31.73      9.75 o 
   5 -13   1      131.96       96.12     12.46 o 
   6 -13   1       39.16       21.50      8.81 o 
   7 -13   1       85.23      100.00     13.04 o 
   8 -13   1      804.70      839.36     32.78 o 
   9 -13   1     1155.01     1200.93     39.72 o 
  10 -13   1     2002.59     2055.57     54.17 o 
  11 -13   1     1582.69     1521.84     47.47 o 
  12 -13   1     2261.78     2295.05     60.05 o 
  -3 -12   1        6.76      -10.11      9.52 o 
  -2 -12   1       16.58        6.58     10.11 o 
  -1 -12   1       10.83       11.28      8.93 o 
   0 -12   1      331.49      337.13     20.68 o 
   1 -12   1     1005.99     1042.18     32.20 o 
   2 -12   1     1677.83     1715.11     28.25 o 
   3 -12   1      263.39      218.02     11.55 o 
   4 -12   1       62.22       68.62     10.58 o 
   5 -12   1      209.05      205.40     17.04 o 
   6 -12   1      481.93      473.09     23.15 o 
   7 -12   1       13.49       13.40      9.40 o 
   8 -12   1       23.51       21.86      8.70 o 
   9 -12   1      325.11      326.67     21.03 o 
  10 -12   1      487.84      483.31     26.09 o 
  11 -12   1      777.95      908.10     35.72 o 
  12 -12   1     2029.65     2019.37     54.41 o 
  13 -12   1     1397.34     1444.76     46.53 o 
  -4 -11   1        0.21      -12.46      8.70 o 
  -3 -11   1        6.20       -9.05      8.81 o 
  -2 -11   1      158.92      129.14     14.69 o 
  -1 -11   1        5.50        0.47      7.99 o 
   0 -11   1      196.77      192.48     15.98 o 
   1 -11   1        5.95        9.21      4.62 o 
   2 -11   1      469.33      467.00     14.15 o 
   3 -11   1     1384.12     1370.43     23.62 o 
   4 -11   1     2153.42     2172.72     45.48 o 
   5 -11   1     1998.75     1901.51     43.36 o 
   6 -11   1     1047.60     1126.43     34.31 o 
   7 -11   1      587.90      617.27     26.56 o 
   8 -11   1       30.76       -3.76      8.11 o 
   9 -11   1      114.60       92.01     13.87 o 
  10 -11   1       98.98       70.62     11.99 o 
  11 -11   1        0.62       13.75      9.52 o 
  12 -11   1      241.73      227.03     20.09 o 
  13 -11   1      540.57      608.22     30.20 o 
  14 -11   1     1160.52     1198.11     41.72 o 
  -5 -10   1       26.80       16.69     10.69 o 
  -4 -10   1       22.24        5.29      9.17 o 
  -3 -10   1       17.30        6.11      8.81 o 
  -2 -10   1       43.90       47.24     10.34 o 
  -1 -10   1        6.23       -3.06      7.40 o 
   0 -10   1      132.37      109.55      8.58 o 
   1 -10   1      280.12      288.13     10.92 o 
   2 -10   1       22.91       28.23      7.34 o 
   3 -10   1       36.24       28.83      4.47 o 
   4 -10   1      357.21      343.56     20.09 o 
   5 -10   1     1319.61     1315.65     19.41 o 
   6 -10   1     3738.54     3754.96     64.51 o 
   8 -10   1     2203.68     2268.96     50.88 o 
   9 -10   1     2036.73     2131.83     50.29 o 
  10 -10   1      808.74      812.33     31.49 o 
  11 -10   1      165.24      161.93     17.16 o 
  12 -10   1       16.43        7.87      9.87 o 
  13 -10   1        2.64       -2.59      8.70 o 
  14 -10   1      104.99      115.51     15.28 o 
  -6  -9   1      315.81      291.54     21.97 o 
  -5  -9   1      312.56      289.19     20.92 o 
  -4  -9   1       77.44       71.91     12.10 o 
  -3  -9   1        1.26        2.82      7.99 o 
  -2  -9   1       15.50       16.57      7.87 o 
  -1  -9   1      128.08      136.31     13.28 o 
   0  -9   1       73.28       53.84      7.76 o 
   1  -9   1       35.46       28.23      4.63 o 
   2  -9   1      164.20      151.70      8.34 o 
   3  -9   1      138.60      131.50      5.58 o 
   4  -9   1      121.09      141.58      6.63 o 
   5  -9   1        1.25        3.71      9.22 o 
   6  -9   1      990.43     1065.73     16.99 o 
   7  -9   1     1077.39     1123.07     37.84 o 
   8  -9   1     2994.33     2934.80     32.35 o 
   9  -9   1     1720.30     1718.32     43.13 o 
  10  -9   1     2635.61     2661.44     56.29 o 
  11  -9   1     1287.93     1419.26     41.13 o 
  12  -9   1      971.86     1034.77     36.07 o 
  13  -9   1      425.39      448.20     16.42 o 
  14  -9   1      164.40      133.72     16.22 o 
  -7  -8   1      663.10      715.51     31.14 o 
  -6  -8   1      897.37      905.87     33.02 o 
  -5  -8   1      975.43      996.47     32.55 o 
  -4  -8   1      688.95      638.54     25.62 o 
  -3  -8   1     1079.55     1044.53     30.55 o 
  -2  -8   1        0.80        2.12      6.58 o 
  -1  -8   1       17.54       15.85      4.00 o 
   0  -8   1       46.27       47.15      6.11 o 
   1  -8   1       43.11       66.82      7.46 o 
   2  -8   1      182.97      177.57     10.64 o 
   3  -8   1      394.73      386.96      7.99 o 
   4  -8   1      186.53      209.26      7.28 o 
   5  -8   1       98.63      100.67      8.75 o 
   6  -8   1      900.42      990.56     20.98 o 
   7  -8   1      118.38      121.30      6.94 o 
   8  -8   1      532.91      568.50     12.97 o 
   9  -8   1     1226.90     1218.34     19.74 o 
  10  -8   1     1605.89     1588.05     23.89 o 
  11  -8   1     1181.36     1174.07     21.29 o 
  12  -8   1     2018.77     2011.48     31.26 o 
  13  -8   1     1579.82     1622.26     28.82 o 
  14  -8   1     1372.83     1428.78     37.37 o 
  -8  -7   1       42.86       45.48     11.87 o 
  -7  -7   1       47.64       26.09     10.69 o 
  -6  -7   1      682.11      703.75     27.73 o 
  -5  -7   1      921.56      929.02     29.85 o 
  -4  -7   1     2918.82     2965.78     52.29 o 
  -3  -7   1      630.57      630.55     22.80 o 
  -2  -7   1     1903.60     1906.46     40.54 o 
  -1  -7   1     1102.51     1131.67     45.30 o 
   0  -7   1       88.36      100.01      6.70 o 
   1  -7   1      140.88      167.56      5.65 o 
   2  -7   1      103.18      150.16      5.10 o 
   3  -7   1      112.64      125.30      5.59 o 
   4  -7   1      360.46      408.02      9.20 o 
   5  -7   1       25.66       25.46      3.38 o 
   6  -7   1      138.84      161.43     11.22 o 
   7  -7   1      189.10      209.14      7.91 o 
   8  -7   1       81.31       79.94      9.34 o 
   9  -7   1      600.46      602.69     13.72 o 
  10  -7   1      652.19      661.68     15.14 o 
  11  -7   1     1255.31     1271.81     17.86 o 
  12  -7   1      924.63      981.75     16.54 o 
  13  -7   1     1069.93     1067.89     21.20 o 
  14  -7   1     1107.63     1133.95     33.61 o 
  -9  -6   1      608.28      719.50     30.79 o 
  -8  -6   1       26.25       14.69      9.52 o 
  -7  -6   1       41.08       32.20      9.75 o 
  -6  -6   1       27.53       18.80      8.34 o 
  -5  -6   1      127.72      138.42     13.16 o 
  -4  -6   1      140.90      113.75     10.93 o 
  -3  -6   1      912.14      864.36     12.76 o 
  -2  -6   1     3262.68     3331.92     31.43 o 
  -1  -6   1     1955.28     1934.38     21.81 o 
   0  -6   1     2813.57     2736.03     28.08 o 
   1  -6   1     2402.05     2440.91     19.88 o 
   2  -6   1      458.96      503.47      7.86 o 
   3  -6   1        5.40       -3.61      2.41 o 
   4  -6   1     3026.65     3468.03     30.96 o 
   5  -6   1       94.91      104.87      5.25 o 
   6  -6   1       24.26       31.46      3.43 o 
   7  -6   1      915.06      856.70     28.20 o 
   8  -6   1      209.10      199.09      7.85 o 
   9  -6   1       28.71       33.02      6.93 o 
  10  -6   1       20.87       11.01      3.39 o 
  11  -6   1       25.81       28.53      4.06 o 
  12  -6   1      371.76      367.41     10.52 o 
  13  -6   1      228.06      218.57     10.91 o 
  14  -6   1      524.99      507.63     16.49 o 
  -9  -5   1     1465.76     1513.03     41.48 o 
  -8  -5   1     1463.68     1507.04     39.37 o 
  -7  -5   1     1036.92     1099.99     31.84 o 
  -6  -5   1      566.25      577.79     21.97 o 
  -5  -5   1      605.82      552.52     20.33 o 
  -4  -5   1      165.52      166.27     11.99 o 
  -3  -5   1       13.83       10.09      2.59 o 
  -2  -5   1      230.23      244.61      6.45 o 
  -1  -5   1      344.53      367.51      8.07 o 
   0  -5   1     1842.64     1926.34     16.25 o 
   1  -5   1     2640.59     2661.03     19.77 o 
   2  -5   1     4456.57     4848.64     30.57 o 
   3  -5   1     1439.51     1471.43     20.56 o 
   4  -5   1      179.33      165.10      7.29 o 
   5  -5   1     1110.08     1230.54     19.74 o 
   6  -5   1     1473.07     1559.21     23.97 o 
   7  -5   1     1520.66     1551.81     25.38 o 
   8  -5   1      690.17      664.10     13.44 o 
   9  -5   1        0.38       -3.64      2.89 o 
  10  -5   1      216.14      214.49     14.69 o 
  11  -5   1      421.44      423.65     19.33 o 
  12  -5   1       77.38       93.77     10.34 o 
  13  -5   1       59.03       65.92     10.22 o 
  14  -5   1      297.86      289.66     18.92 o 
 -11  -4   1     1223.09     1310.45     41.25 o 
 -10  -4   1     1506.40     1538.30     42.30 o 
  -9  -4   1     3924.41     3955.43     67.57 o 
  -8  -4   1     3648.62     3616.78     61.22 o 
  -7  -4   1     3880.68     3953.79     61.69 o 
  -6  -4   1     2902.89     2938.75     49.12 o 
  -5  -4   1     3015.65     2968.60     46.77 o 
  -4  -4   1      572.14      578.61     18.33 o 
  -3  -4   1     2980.38     3123.48     43.48 o 
  -2  -4   1        6.93       11.75      4.00 o 
  -1  -4   1      121.04      142.24      4.68 o 
   0  -4   1        0.10        5.23      3.86 o 
   1  -4   1      213.91      215.67      7.40 o 
   3  -4   1     1198.42     1357.45     18.45 o 
   4  -4   1     1067.52     1233.01     18.21 o 
   5  -4   1     1153.69     1238.42     19.51 o 
   6  -4   1      962.40      983.54     18.57 o 
   8  -4   1      139.67      142.54      9.75 o 
   9  -4   1      421.82      451.05     12.11 o 
  10  -4   1     1468.35     1418.63     22.28 o 
  11  -4   1      407.44      412.34     18.10 o 
  12  -4   1       96.91       95.65     10.93 o 
  13  -4   1      100.54      105.52     12.34 o 
  14  -4   1       37.14       46.53     10.69 o 
 -11  -3   1       98.92       74.97     12.81 o 
 -10  -3   1      665.58      670.74     27.14 o 
  -9  -3   1     1816.14     1800.81     41.60 o 
  -8  -3   1     4952.43     4846.73     70.74 o 
  -7  -3   1     3085.02     3184.58     51.94 o 
  -6  -3   1     5704.59     5699.25     72.38 o 
  -5  -3   1     5132.65     4989.97     63.10 o 
  -4  -3   1     4256.40     3872.82     50.29 o 
  -3  -3   1     8987.08     8561.98     87.31 o 
  -2  -3   1     3248.00     3152.78     49.59 o 
  -1  -3   1     7270.77     7564.94     53.27 o 
   0  -3   1      470.56      501.56      7.50 o 
   1  -3   1     5695.42     6061.69     80.96 o 
   2  -3   1     9067.73     9721.08     87.66 o 
   3  -3   1     1107.74     1240.41     17.16 o 
   4  -3   1       77.36      104.82      5.52 o 
   6  -3   1      366.58      419.15     12.10 o 
   7  -3   1       72.85       69.56      7.40 o 
   8  -3   1      104.10      123.74      9.52 o 
   9  -3   1       24.34       19.76      4.15 o 
  10  -3   1       29.38       26.79      6.70 o 
  11  -3   1       85.10       87.54     10.11 o 
  12  -3   1      812.00      768.85     26.20 o 
  13  -3   1      344.36      377.44     21.03 o 
  14  -3   1      303.80      348.41     21.39 o 
 -12  -2   1       38.54       45.48     11.63 o 
 -11  -2   1      194.63      199.53     17.39 o 
 -10  -2   1       41.76       31.02      9.52 o 
  -9  -2   1        6.81        8.58      7.29 o 
  -8  -2   1      469.74      432.78     18.80 o 
  -7  -2   1     1686.26     1698.69     34.43 o 
  -6  -2   1     5418.52     5333.33     66.39 o 
  -5  -2   1     6809.42     6887.96     76.97 o 
  -4  -2   1     8383.70     8553.17     87.90 o 
  -3  -2   1    14153.86    13897.89    128.44 o 
  -2  -2   1     3361.60     2984.47     35.13 o 
  -1  -2   1     1258.53     1145.99     11.76 o 
   0  -2   1     6794.04     6955.37     73.09 o 
   1  -2   1    13031.61    14228.23     98.00 o 
   2  -2   1     1007.72      914.92     12.81 o 
   4  -2   1       32.81       35.37      4.11 o 
   5  -2   1      425.41      437.36     11.52 o 
   6  -2   1       20.61       12.81      3.88 o 
   7  -2   1        0.71       -4.94      3.29 o 
   9  -2   1       41.38       32.24      6.46 o 
  10  -2   1        8.79        5.41      5.99 o 
  11  -2   1       86.06       93.65     10.93 o 
  12  -2   1       34.67       26.32      9.28 o 
  13  -2   1      238.58      217.51     17.63 o 
 -12  -1   1     1538.29     1597.64     42.66 o 
 -10  -1   1     2151.83     2085.53     43.71 o 
  -9  -1   1      483.92      463.57     19.74 o 
  -8  -1   1       36.82       50.41      7.99 o 
  -7  -1   1      253.80      257.22     13.40 o 
  -6  -1   1       85.23      107.17      9.05 o 
  -5  -1   1     2263.57     2142.40     33.02 o 
  -4  -1   1     4689.57     4786.21     54.05 o 
  -3  -1   1     7922.40     7975.61     77.79 o 
  -2  -1   1     6710.13     7058.35     67.68 o 
  -1  -1   1    10317.55    10799.64     73.20 o 
   2  -1   1      655.81      748.29     10.46 o 
   3  -1   1     5427.44     5633.45     55.11 o 
   4  -1   1     4552.61     4605.37     48.77 o 
   5  -1   1        1.69        5.88      3.06 o 
   6  -1   1       64.19       45.01      5.41 o 
   7  -1   1       60.44       53.47      6.35 o 
   8  -1   1        1.11        4.58      4.94 o 
   9  -1   1      337.95      363.33     16.45 o 
  10  -1   1      106.19      100.12     10.81 o 
  11  -1   1        9.49        5.76      7.40 o 
  12  -1   1       99.36       84.96     11.75 o 
  13  -1   1        2.09       -8.93      8.23 o 
 -12   0   1     3493.08     3523.47     63.57 o 
 -11   0   1     4387.54     4431.81     70.39 o 
 -10   0   1     6525.58     6577.39     86.96 o 
  -9   0   1     1185.36     1234.42     30.20 o 
  -8   0   1     2642.93     2664.37     44.07 o 
  -7   0   1     1384.76     1336.35     25.32 o 
  -6   0   1      812.20      719.45     10.65 o 
  -5   0   1     1173.23     1102.68     12.93 o 
  -4   0   1      396.98      340.18      6.14 o 
  -3   0   1     3057.69     3139.74     24.96 o 
  -2   0   1     1069.25     1007.65      9.79 o 
  -1   0   1     3018.65     1781.54     19.62 o 
   0   0   1    10625.87       -0.35      0.24 o 
   1   0   1    11642.28    11573.99    141.13 o 
   2   0   1     6927.89     7154.58     67.45 o 
   3   0   1     1471.98     1505.63     21.27 o 
   4   0   1     1995.19     2123.72     29.14 o 
   5   0   1      762.27      714.45     16.92 o 
   6   0   1     1677.13     1781.65     30.55 o 
   7   0   1       94.67       99.88      9.75 o 
   8   0   1        6.98        0.35      5.05 o 
   9   0   1       25.13       18.21      6.70 o 
  10   0   1        1.07       -7.76      6.11 o 
  11   0   1        0.76       -9.52      6.35 o 
  12   0   1       13.06       10.69      8.93 o 
  13   0   1        4.80       -4.70      8.46 o 
 -13   1   1      850.33      912.33     32.55 o 
 -12   1   1     2691.77     2726.89     54.17 o 
 -11   1   1     3887.37     3810.08     62.16 o 
 -10   1   1     5696.05     5527.57     75.56 o 
  -9   1   1     5580.56     5533.45     72.27 o 
  -8   1   1     8821.88     8758.23     66.44 o 
  -7   1   1     8126.46     8071.36     60.88 o 
  -6   1   1     5472.59     5336.63     42.78 o 
  -5   1   1     3775.28     3691.72     31.73 o 
  -4   1   1      226.07      197.18      7.05 o 
  -3   1   1     2847.24     2753.80     32.67 o 
  -2   1   1     2812.39     2937.46     33.37 o 
  -1   1   1      174.63      228.32      5.64 o 
   0   1   1      544.63      574.31     14.45 o 
   1   1   1      154.09      200.21      4.11 o 
   2   1   1        8.61       23.30      2.17 o 
   3   1   1     7592.82     7521.68     74.62 o 
   4   1   1     4157.81     3891.51     46.77 o 
   5   1   1     2701.49     2562.26     37.37 o 
   6   1   1     1113.30     1058.28     23.97 o 
   7   1   1     1223.76     1252.63     28.20 o 
   8   1   1      392.88      379.90     17.27 o 
   9   1   1        1.88        8.11      6.93 o 
  10   1   1        9.20       -9.17      6.70 o 
  11   1   1        5.66      -10.58      7.05 o 
  12   1   1       16.20        0.94      8.70 o 
 -14   2   1        9.19       -7.99      8.81 o 
 -13   2   1        6.27       -8.81      7.40 o 
 -12   2   1      157.88      215.16     16.57 o 
 -11   2   1     1069.15     1053.11     30.08 o 
 -10   2   1     5580.24     5443.67     73.21 o 
  -9   2   1     5891.81     5836.27     63.63 o 
  -8   2   1     9911.13     9889.00     74.37 o 
  -7   2   1    11035.94    10910.48     78.99 o 
  -6   2   1    14575.23    14388.59    216.21 o 
  -5   2   1     8869.94     8627.66     90.83 o 
  -4   2   1     7643.96     7584.78     80.02 o 
  -3   2   1      182.93      238.66      8.34 o 
  -2   2   1    12972.50    13222.58     98.18 o 
  -1   2   1     9903.55    10423.63     60.88 o 
   0   2   1      283.59      289.66      5.54 o 
   1   2   1     4639.06     4856.38     57.11 o 
   2   2   1     1486.80     1582.63     15.39 o 
   3   2   1       45.93       40.94      6.11 o 
   4   2   1       60.69       49.00      6.11 o 
   5   2   1     1327.02     1283.30     26.44 o 
   6   2   1     2149.14     2018.79     36.31 o 
   7   2   1      679.27      667.80     21.97 o 
   8   2   1     1232.34     1173.90     30.43 o 
   9   2   1      283.52      289.66     17.86 o 
  10   2   1      356.11      368.97     20.68 o 
  11   2   1        0.44        1.18      8.46 o 
  12   2   1       27.20       32.90     11.16 o 
 -14   3   1      804.50      848.76     31.61 o 
 -13   3   1     1220.41     1276.02     36.43 o 
 -12   3   1      711.87      715.51     26.20 o 
 -11   3   1        0.31       -7.76      5.17 o 
 -10   3   1      511.54      554.22     13.60 o 
  -9   3   1      387.26      396.24     11.46 o 
  -8   3   1     4884.27     4987.33     61.52 o 
  -7   3   1     9898.97     9748.92    106.46 o 
  -6   3   1    20210.60    20444.84    199.41 o 
  -5   3   1    10800.73    10275.24    108.11 o 
  -4   3   1    11358.75    11107.55    113.87 o 
  -3   3   1    17536.49    17835.58    124.21 o 
  -2   3   1    26630.46    27057.25    198.68 o 
  -1   3   1      547.58      457.76     10.28 o 
   0   3   1     4688.60     4583.89     35.31 o 
   1   3   1     1670.28     1598.77     16.54 o 
   2   3   1     3245.62     3219.50     28.32 o 
   3   3   1      385.73      391.47     23.50 o 
   4   3   1     1003.53     1005.75     23.03 o 
   5   3   1      347.94      346.53     15.98 o 
   6   3   1      295.69      277.44     15.98 o 
   7   3   1      171.11      183.55     14.81 o 
   8   3   1      625.33      613.51     24.32 o 
   9   3   1      432.82      422.91     21.62 o 
  10   3   1      442.72      450.06     23.50 o 
  11   3   1      180.29      150.76     15.86 o 
 -14   4   1     2705.63     2767.08     56.87 o 
 -13   4   1     1645.80     1633.95     40.89 o 
 -12   4   1     2214.13     2169.31     44.89 o 
 -11   4   1     1255.96     1250.64     31.84 o 
 -10   4   1     1478.08     1484.00     23.10 o 
  -9   4   1     1480.79     1421.47     21.76 o 
  -8   4   1      154.21      185.54     11.63 o 
  -7   4   1       85.08       84.37      9.52 o 
  -6   4   1     5863.00     5979.51     73.68 o 
  -5   4   1     7286.90     7591.21     61.81 o 
  -4   4   1    28142.03    30040.01    224.97 o 
  -3   4   1    22510.63    23620.46    159.39 o 
  -2   4   1    14406.46    14910.80     98.93 o 
  -1   4   1     9509.39     9352.30     65.97 o 
   0   4   1     6774.16     6746.22     50.47 o 
   1   4   1     6735.69     6467.67     49.13 o 
   2   4   1     5530.32     5390.84     42.80 o 
   3   4   1     2530.91     2232.25     27.14 o 
   4   4   1     1555.24     1541.84     32.96 o 
   5   4   1       76.45       59.58      8.93 o 
   6   4   1      248.31      205.17     15.28 o 
   7   4   1       78.63       49.82     10.58 o 
   8   4   1       31.05       21.74      9.75 o 
   9   4   1        2.72      -11.40      8.58 o 
  10   4   1        9.19        3.76      9.40 o 
 -14   5   1     3002.70     3062.26     59.11 o 
 -13   5   1     5308.49     5325.57     79.20 o 
 -12   5   1     3779.52     3732.05     61.22 o 
 -11   5   1     3713.94     3789.43     42.53 o 
 -10   5   1     4120.52     4173.44     46.12 o 
  -9   5   1     6762.46     6759.99     87.78 o 
  -8   5   1     3453.94     3397.39     53.94 o 
  -7   5   1     1123.60     1063.66     15.15 o 
  -6   5   1       99.38       94.52      5.52 o 
  -5   5   1      749.43      841.55     14.69 o 
  -4   5   1        1.39        4.57      1.95 o 
  -3   5   1     5968.91     6153.09     45.09 o 
  -2   5   1    12160.21    12643.65     87.64 o 
  -1   5   1    19921.99    20525.70    134.96 o 
   0   5   1    12537.46    12676.47     88.34 o 
   1   5   1    15655.44    15606.95    106.43 o 
   2   5   1     4372.99     4231.38     37.17 o 
   3   5   1     6312.10     6178.90    108.87 o 
   4   5   1     2278.96     2280.95     41.60 o 
   5   5   1      724.12      797.41     25.62 o 
   6   5   1     1441.47     1402.46     35.60 o 
   7   5   1      136.71      111.04     13.51 o 
   8   5   1        2.79      -13.22      8.81 o 
   9   5   1       13.21        2.94      9.87 o 
 -14   6   1      999.66     1048.99     33.49 o 
 -13   6   1     3044.64     3183.05     57.93 o 
 -12   6   1     4987.98     5083.97     53.58 o 
 -11   6   1     7656.12     7575.03    100.59 o 
 -10   6   1     6215.26     6152.15     54.70 o 
  -9   6   1     7101.80     6896.04     56.98 o 
  -8   6   1     5929.59     5967.90    113.81 o 
  -7   6   1     7731.76     7829.58     59.30 o 
  -6   6   1     5176.61     5192.41     42.71 o 
  -5   6   1     6956.37     7042.36     52.16 o 
  -4   6   1     1628.72     1672.96     16.94 o 
  -3   6   1      637.68      658.38      9.46 o 
  -2   6   1        5.33       10.02      2.99 o 
  -1   6   1      527.21      551.19     11.57 o 
   0   6   1     4531.18     4309.48     47.41 o 
   1   6   1     6392.80     6320.95     51.91 o 
   2   6   1     7668.19     7440.25     59.31 o 
   3   6   1     8157.12     8073.09    107.75 o 
   4   6   1     3341.78     3455.08     56.29 o 
   5   6   1     3340.68     3357.44     57.46 o 
   6   6   1     2248.08     2163.20     46.89 o 
   7   6   1     1111.53     1126.55     35.60 o 
   8   6   1      261.80      247.47     20.68 o 
   9   6   1       32.60       15.98     12.10 o 
 -14   7   1       12.04        6.58      8.70 o 
 -13   7   1      184.14      180.18     11.61 o 
 -12   7   1      971.82      978.72     31.84 o 
 -11   7   1     2796.14     2822.77     55.23 o 
 -10   7   1     5352.34     5406.21     49.12 o 
  -9   7   1     7765.68     7616.66     75.50 o 
  -8   7   1     8103.73     8126.96     62.96 o 
  -7   7   1     9285.93     9422.63     69.28 o 
  -6   7   1     8925.30     8978.83    109.69 o 
  -5   7   1    12640.24    13022.95     89.44 o 
  -4   7   1     9581.49    10036.97    116.57 o 
  -3   7   1     2944.40     2764.73     44.42 o 
  -2   7   1     1913.51     1850.47     23.50 o 
  -1   7   1     1176.45     1130.04     17.89 o 
   0   7   1      780.10      782.15     14.96 o 
   1   7   1       11.00        8.12      3.47 o 
   2   7   1      531.03      562.16     17.10 o 
   3   7   1     2730.72     2675.18     49.24 o 
   4   7   1     2996.25     3000.45     54.64 o 
   5   7   1     2603.20     2533.00     51.94 o 
   6   7   1     3394.35     3533.70     65.10 o 
   7   7   1     1945.28     2088.00     50.76 o 
   8   7   1      667.60      688.83     31.73 o 
 -14   8   1      801.09      810.57     29.85 o 
 -13   8   1      182.53      177.29     17.27 o 
 -12   8   1       76.16       62.51     11.28 o 
 -10   8   1      482.74      492.48     23.15 o 
  -9   8   1     3170.52     3188.11     59.11 o 
  -8   8   1     9633.69     9665.14    120.92 o 
  -7   8   1     7449.19     7754.35    101.29 o 
  -6   8   1     4655.38     4610.42     69.21 o 
  -5   8   1    10449.76    10489.07    101.59 o 
  -4   8   1     6876.42     6759.17     86.49 o 
  -3   8   1     8879.44     8686.42    102.35 o 
  -2   8   1     7622.07     7814.43    119.04 o 
  -1   8   1     7110.73     7066.70     60.07 o 
   0   8   1     3207.96     3173.26     34.89 o 
   1   8   1      997.97      914.83     17.21 o 
   2   8   1      276.42      249.70     16.92 o 
   3   8   1       24.93       19.15      9.05 o 
   4   8   1       43.46       22.68     10.46 o 
   5   8   1      590.04      572.15     27.14 o 
   6   8   1      744.94      766.39     31.73 o 
   7   8   1     1349.71     1472.37     44.77 o 
 -14   9   1     1388.11     1410.19     28.74 o 
 -13   9   1     2203.55     2176.01     53.70 o 
 -12   9   1     2216.52     2144.64     52.17 o 
 -11   9   1      629.10      598.70     27.26 o 
 -10   9   1      464.52      441.01     22.68 o 
  -9   9   1      130.55      129.14     14.57 o 
  -8   9   1       17.77       28.32      7.52 o 
  -7   9   1     1113.09     1111.62     32.08 o 
  -6   9   1     3313.13     3345.92     58.28 o 
  -5   9   1     9569.15     9593.34    116.92 o 
  -4   9   1     6023.70     5987.38     81.43 o 
  -3   9   1     6609.39     6480.44     84.96 o 
  -2   9   1     5879.91     5681.21     52.92 o 
  -1   9   1     8151.56     7891.76     67.39 o 
   0   9   1     4018.44     3953.22     41.85 o 
   1   9   1     2786.95     2816.90     52.17 o 
   2   9   1     2308.57     2422.07     49.71 o 
   3   9   1      963.83      973.32     32.55 o 
   4   9   1     1082.89     1037.83     34.66 o 
   5   9   1       92.88       61.10     13.40 o 
   6   9   1        9.55        9.28     11.63 o 
 -14  10   1     1661.51     1764.50     49.94 o 
 -13  10   1     2225.50     2244.87     56.05 o 
 -12  10   1     2270.30     2361.56     56.64 o 
 -11  10   1     2629.71     2587.41     58.28 o 
 -10  10   1     2200.55     2103.63     51.00 o 
  -9  10   1     2496.80     2464.38     54.41 o 
  -8  10   1     1126.50     1149.81     35.02 o 
  -7  10   1      491.57      511.98     23.27 o 
  -6  10   1       10.21        8.11      6.70 o 
  -5  10   1     1671.28     1639.70     38.90 o 
  -4  10   1     1920.09     1957.45     42.07 o 
  -3  10   1     2597.93     2506.09     47.00 o 
  -2  10   1     4479.56     4554.97     62.04 o 
  -1  10   1     5311.39     5327.80     52.92 o 
   0  10   1     3176.78     3153.52     37.97 o 
   1  10   1     4793.26     4739.21     74.38 o 
   2  10   1     2626.20     2563.08     53.70 o 
   3  10   1     2298.95     2366.49     53.47 o 
   4  10   1     1489.38     1534.07     44.65 o 
   5  10   1      561.21      682.37     32.20 o 
 -13  11   1     1252.27     1206.69     41.83 o 
 -12  11   1     2255.19     2270.60     56.99 o 
 -11  11   1     2542.94     2478.48     58.87 o 
 -10  11   1     4695.89     4628.52     82.61 o 
  -9  11   1     4525.70     4513.60     79.44 o 
  -8  11   1     2456.65     2395.40     53.70 o 
  -7  11   1     2935.91     2970.36     59.34 o 
  -6  11   1      890.17      905.40     30.79 o 
  -5  11   1      589.85      603.52     24.91 o 
  -4  11   1      183.02      172.03     14.45 o 
  -3  11   1        8.93        5.52      6.70 o 
  -2  11   1      540.90      578.64     16.51 o 
  -1  11   1      805.17      767.38     18.56 o 
   0  11   1     2607.62     2587.29     52.76 o 
   1  11   1     3124.63     3154.50     60.99 o 
   2  11   1     3287.46     3379.76     65.69 o 
   3  11   1     1965.29     1963.91     50.76 o 
 -13  12   1      696.49      764.86     35.02 o 
 -12  12   1      955.49      971.56     38.31 o 
 -11  12   1     1245.34     1253.69     42.42 o 
 -10  12   1     2195.86     2215.96     55.58 o 
  -9  12   1     2494.80     2486.82     57.81 o 
  -8  12   1     2831.34     2791.63     60.05 o 
  -7  12   1     5567.35     5452.13     88.60 o 
  -6  12   1     4364.24     4236.75     74.15 o 
  -5  12   1     3089.29     2941.69     58.05 o 
  -4  12   1     1602.04     1542.06     39.72 o 
  -3  12   1     1505.28     1518.08     38.78 o 
  -2  12   1      170.50      140.17     17.92 o 
  -1  12   1      222.21      213.16     17.98 o 
   0  12   1       70.88       55.93     11.75 o 
   1  12   1      191.26      179.43     18.68 o 
   2  12   1      146.36      125.85     16.33 o 
 -12  13   1      202.80      158.28     18.68 o 
 -11  13   1      319.09      325.85     23.74 o 
 -10  13   1      890.24      887.18     35.84 o 
  -9  13   1      952.27      953.69     36.19 o 
  -8  13   1     1737.56     1727.25     48.18 o 
  -7  13   1     3090.97     3050.39     64.16 o 
  -6  13   1     3445.09     3289.52     65.10 o 
  -5  13   1     3104.16     3004.68     60.75 o 
  -4  13   1     3967.09     3906.78     69.92 o 
  -3  13   1     2939.35     2990.46     58.87 o 
  -2  13   1     1360.65     1362.62     39.37 o 
  -1  13   1     1138.54     1119.38     36.90 o 
   0  13   1      446.66      492.12     26.67 o 
 -10  14   1      145.93      119.27     16.57 o 
  -9  14   1      240.86      247.35     21.74 o 
  -8  14   1      511.71      500.23     27.38 o 
  -7  14   1     1364.78     1355.92     42.42 o 
  -6  14   1     1237.80     1212.56     39.48 o 
  -5  14   1     1362.42     1440.18     42.30 o 
  -4  14   1     1833.81     1807.39     46.89 o 
   4 -15   2      216.12      201.41     17.86 o 
   5 -15   2      666.28      675.32     30.20 o 
   6 -15   2     1017.11     1004.81     36.78 o 
   7 -15   2     1003.09      996.70     37.60 o 
   8 -15   2     2186.07     2206.68     57.23 o 
   9 -15   2     2991.96     3008.67     68.86 o 
  10 -15   2     3297.40     3371.89     74.74 o 
   1 -14   2     3647.92     3772.36     69.09 o 
   2 -14   2     3328.40     3333.82     62.63 o 
   3 -14   2     2188.48     2232.77     49.94 o 
   4 -14   2      392.79      395.65     22.44 o 
   5 -14   2        2.18       -1.41      7.64 o 
   6 -14   2       73.86       60.40     11.99 o 
   7 -14   2      586.83      571.44     28.20 o 
   8 -14   2      731.59      739.24     32.55 o 
   9 -14   2     1149.06     1132.54     40.66 o 
  10 -14   2      798.16      739.48     34.19 o 
  11 -14   2     2528.65     2476.24     62.75 o 
  -1 -13   2     2447.22     2511.73     56.05 o 
   0 -13   2     4188.44     4433.57     75.09 o 
   1 -13   2     4123.95     4284.92     71.09 o 
   2 -13   2     3829.22     3889.39     65.45 o 
   3 -13   2     5103.54     5068.36     54.34 o 
   4 -13   2     4509.98     4364.60     73.09 o 
   5 -13   2     4330.43     4301.26     73.91 o 
   6 -13   2     1945.92     1940.53     47.94 o 
   7 -13   2      887.95      949.58     34.31 o 
   8 -13   2       15.68       14.45      8.93 o 
   9 -13   2      154.34      162.87     17.51 o 
  10 -13   2      733.37      731.25     32.67 o 
  11 -13   2     1190.66     1218.32     42.66 o 
  12 -13   2      803.08      744.76     34.90 o 
  -3 -12   2      161.71      149.00     17.39 o 
  -2 -12   2      491.48      450.64     25.15 o 
  -1 -12   2      376.69      358.05     21.97 o 
   0 -12   2      704.97      704.58     27.50 o 
   1 -12   2     2717.96     2785.64     52.76 o 
   2 -12   2     6593.16     6670.89     63.17 o 
   3 -12   2     6763.04     6938.16     64.76 o 
   4 -12   2     5786.10     5993.96     87.54 o 
   5 -12   2     7544.82     7527.67    104.35 o 
   6 -12   2     8340.49     8228.25    112.81 o 
   7 -12   2     7558.33     7356.35    106.46 o 
   8 -12   2     2106.78     2072.96     50.88 o 
   9 -12   2     1329.48     1327.49     41.25 o 
  10 -12   2      275.95      254.87     19.62 o 
  11 -12   2        7.56       13.63      8.93 o 
  12 -12   2      248.51      249.59     20.56 o 
  13 -12   2      372.18      391.42     26.20 o 
  -4 -11   2      343.32      365.92     23.97 o 
  -3 -11   2      366.51      364.74     23.15 o 
  -2 -11   2       37.51       23.74     10.22 o 
  -1 -11   2      152.99      119.74     13.28 o 
   0 -11   2      482.48      445.47     21.50 o 
   1 -11   2      399.15      382.31     12.74 o 
   2 -11   2      718.37      675.40     16.37 o 
   3 -11   2     2857.41     2943.94     27.73 o 
   4 -11   2     8451.08     8547.27     69.76 o 
   5 -11   2     8579.84     9002.04    116.22 o 
   6 -11   2     9039.42     9289.35    120.92 o 
   7 -11   2     7455.51     7686.19    107.75 o 
   8 -11   2     7366.39     7369.98    106.23 o 
   9 -11   2     8819.02     8942.00    123.62 o 
  10 -11   2     4435.30     4372.47     79.20 o 
  11 -11   2     1543.64     1461.33     43.48 o 
  12 -11   2      739.32      825.61     33.96 o 
  13 -11   2      118.16       88.37     14.10 o 
  14 -11   2       61.95       69.45     13.28 o 
  -6 -10   2      569.45      568.97     29.73 o 
  -5 -10   2     1094.99     1139.12     38.19 o 
  -4 -10   2     2400.07     2527.24     55.11 o 
  -3 -10   2     1360.51     1436.42     39.48 o 
  -2 -10   2     2712.85     2663.79     52.17 o 
  -1 -10   2     1525.69     1552.40     37.60 o 
   0 -10   2      697.91      686.49     15.92 o 
   1 -10   2       32.65       26.26      4.97 o 
   2 -10   2      662.34      664.22     11.97 o 
   3 -10   2     1289.84     1293.15     16.42 o 
   4 -10   2      133.13      159.38      7.61 o 
   5 -10   2      822.85      871.40     16.40 o 
   6 -10   2     5485.95     5831.09     52.04 o 
   7 -10   2     9082.29     9641.84     76.51 o 
   8 -10   2    10075.53    10562.31    134.31 o 
   9 -10   2     7625.88     7634.72    108.22 o 
  10 -10   2     9644.60     9625.54    129.26 o 
  11 -10   2     5690.26     5544.49     90.95 o 
  12 -10   2     4392.24     4414.42     80.26 o 
  13 -10   2     1586.27     1651.81     47.24 o 
  14 -10   2      736.97      776.61     32.78 o 
  -7  -9   2        5.67      -15.33     10.22 o 
  -6  -9   2      756.01      764.98     31.49 o 
  -5  -9   2     1447.85     1461.09     41.13 o 
  -4  -9   2     2886.50     2920.66     56.64 o 
  -3  -9   2     1659.59     1697.75     40.42 o 
  -2  -9   2     3242.18     3399.50     57.34 o 
  -1  -9   2     3161.78     3098.96     34.15 o 
   0  -9   2     4141.76     4143.36     55.11 o 
   1  -9   2     3966.03     3926.34     31.61 o 
   2  -9   2     2385.07     2386.30     22.64 o 
   3  -9   2      974.91      981.98     16.50 o 
   4  -9   2       63.73       69.70      5.16 o 
   5  -9   2      221.07      229.13      8.63 o 
   6  -9   2     1918.42     2098.42     25.90 o 
   7  -9   2     1758.89     1829.10     24.47 o 
   8  -9   2     1543.29     1668.54     23.78 o 
   9  -9   2     5298.86     5504.14     51.59 o 
  10  -9   2     6603.20     6702.12     72.68 o 
  11  -9   2     5705.18     5616.25     54.97 o 
  12  -9   2     6386.40     6481.03     99.53 o 
  13  -9   2     5221.69     5322.52     88.84 o 
  14  -9   2     3105.04     3266.13     67.10 o 
  -8  -8   2       12.52      -11.28      9.75 o 
  -7  -8   2       11.83       -4.82      9.40 o 
  -6  -8   2       50.56       22.80     10.69 o 
  -5  -8   2      606.79      611.63     26.20 o 
  -4  -8   2     2067.22     2043.34     43.95 o 
  -3  -8   2     1533.52     1527.84     36.07 o 
  -2  -8   2     3895.83     3848.74     58.52 o 
  -1  -8   2     4975.15     4800.80     43.95 o 
   0  -8   2     5156.47     5049.89     45.48 o 
   1  -8   2     6223.49     6176.12     41.77 o 
   2  -8   2     6375.55     6547.38     43.14 o 
   3  -8   2     7845.46     7962.55     57.72 o 
   4  -8   2     7143.97     7605.17     59.73 o 
   5  -8   2     2286.41     2264.40     25.89 o 
   6  -8   2      491.93      537.48     15.04 o 
   7  -8   2        1.09        6.34      3.39 o 
   8  -8   2      178.12      186.95      8.41 o 
   9  -8   2      727.84      734.60     19.39 o 
  10  -8   2     2022.94     2071.59     28.59 o 
  11  -8   2     2411.09     2474.73     32.75 o 
  12  -8   2     3421.53     3652.15     36.72 o 
  13  -8   2     3964.49     3959.57     46.66 o 
  -9  -7   2       27.84        5.41     10.69 o 
  -8  -7   2        8.10        2.47      9.28 o 
  -7  -7   2      111.48      112.57     13.75 o 
  -6  -7   2       65.11       37.96     10.58 o 
  -5  -7   2       12.68        5.17      7.87 o 
  -4  -7   2       66.52       49.00      9.17 o 
  -3  -7   2        4.68       -0.12      5.88 o 
  -2  -7   2     3518.02     3514.00     41.30 o 
  -1  -7   2     7149.65     7153.99     56.83 o 
   0  -7   2     9409.26     9657.44     57.90 o 
   1  -7   2    10186.74     9951.59     58.72 o 
   2  -7   2     6958.44     6956.52     43.69 o 
   3  -7   2     7260.67     7332.80     53.08 o 
   4  -7   2     7360.94     7676.56     76.62 o 
   5  -7   2     8878.52     9435.77     91.19 o 
   6  -7   2     7794.78     8189.36     82.02 o 
   7  -7   2     5203.66     5308.89     59.81 o 
   8  -7   2     1158.04     1155.93     23.38 o 
   9  -7   2        3.08        7.76      4.70 o 
  10  -7   2      304.74      298.58     10.81 o 
  11  -7   2      267.22      281.77     14.23 o 
  12  -7   2      773.30      787.46     14.96 o 
  13  -7   2     1459.59     1486.35     25.43 o 
  14  -7   2     1164.07     1199.99     34.08 o 
  -9  -6   2        0.43        5.88      9.05 o 
  -8  -6   2      190.81      178.02     17.16 o 
  -7  -6   2      189.79      177.08     15.63 o 
  -6  -6   2      742.92      727.26     25.85 o 
  -5  -6   2       49.32       31.37      7.87 o 
  -4  -6   2        0.83       11.28      6.35 o 
  -3  -6   2        3.87       -2.91      2.04 o 
  -2  -6   2      747.80      755.85     12.22 o 
  -1  -6   2     1056.65     1052.54     14.97 o 
   0  -6   2     3765.42     3930.05     32.46 o 
   1  -6   2     6476.59     6836.31     50.13 o 
   2  -6   2    11295.84    12591.27     82.37 o 
   3  -6   2     8950.56     9955.15     93.77 o 
   4  -6   2    18949.43    20523.69    178.49 o 
   5  -6   2    11859.29    12172.64    112.34 o 
   6  -6   2     9009.86     9012.38     88.25 o 
   7  -6   2     7529.65     7655.29     79.08 o 
   8  -6   2     7655.40     7448.47     79.55 o 
   9  -6   2     2634.79     2663.08     40.54 o 
  10  -6   2     1479.94     1465.17     21.39 o 
  11  -6   2      394.12      384.76     13.36 o 
  12  -6   2       21.53       16.21      6.06 o 
  13  -6   2        0.23       -7.57     12.87 o 
  14  -6   2      338.69      364.63     19.86 o 
 -10  -5   2        0.08        2.70      9.52 o 
  -9  -5   2        1.46       -5.05      8.11 o 
  -8  -5   2       35.43       32.90      9.75 o 
  -7  -5   2      211.98      202.11     15.63 o 
  -6  -5   2      274.62      278.73     16.22 o 
  -5  -5   2      243.98      224.56     14.45 o 
  -4  -5   2     1767.19     1707.86     33.37 o 
  -3  -5   2      406.06      400.11      7.43 o 
  -2  -5   2      161.25      161.83      5.54 o 
  -1  -5   2       79.88       85.54      8.17 o 
   0  -5   2      192.27      191.76      6.13 o 
   1  -5   2      858.43      834.38     11.38 o 
   2  -5   2     3965.57     4535.00     34.07 o 
   3  -5   2    15169.90    17403.15    152.17 o 
   4  -5   2    12891.77    14761.46    131.49 o 
   5  -5   2    13082.25    14158.17    127.85 o 
   6  -5   2     4082.24     4132.63     48.06 o 
   7  -5   2    11371.21    11308.25    108.93 o 
   8  -5   2     9263.55     9251.49     67.26 o 
   9  -5   2     9120.32     9040.76     86.19 o 
  10  -5   2     4765.28     4807.09     45.03 o 
  11  -5   2     3014.32     3107.33     29.84 o 
  12  -5   2     1949.54     2007.48     36.43 o 
  13  -5   2      338.92      371.13     14.08 o 
  14  -5   2       74.62       75.70     17.98 o 
 -11  -4   2        5.15       -3.29      9.17 o 
 -10  -4   2        0.92      -11.10      7.40 o 
  -9  -4   2       48.16       38.19      9.99 o 
  -8  -4   2       36.17       23.74      8.46 o 
  -7  -4   2        3.42       18.57      7.40 o 
  -6  -4   2       43.05       56.99      8.23 o 
  -5  -4   2       24.05       32.43      6.35 o 
  -4  -4   2      107.20      118.33      9.75 o 
  -3  -4   2     3183.94     3047.80     42.19 o 
  -2  -4   2     5019.69     4964.80    102.41 o 
  -1  -4   2     3209.85     3002.89     35.96 o 
   0  -4   2      388.53      352.08      6.98 o 
   1  -4   2      296.59      392.56      6.93 o 
   2  -4   2      663.05      748.86      9.34 o 
   3  -4   2     1166.05     1301.16     19.39 o 
   4  -4   2     5498.42     6182.44     61.69 o 
   5  -4   2     6711.95     7278.56     72.27 o 
   6  -4   2     3796.53     3960.49     47.00 o 
   7  -4   2     8913.93     9144.39     90.89 o 
   8  -4   2     5023.50     4936.15     59.22 o 
   9  -4   2     7270.68     7036.02     80.14 o 
  10  -4   2     4682.13     4669.06     62.51 o 
  11  -4   2     6508.61     6702.06     83.67 o 
  12  -4   2     3291.72     3224.77     54.41 o 
  13  -4   2     2189.50     2249.45     46.65 o 
  14  -4   2     1004.94     1065.44     33.84 o 
 -11  -3   2       23.56        9.99      9.28 o 
 -10  -3   2        2.62        3.29      8.34 o 
  -9  -3   2       22.22        2.94      7.40 o 
  -8  -3   2      224.40      214.57     15.28 o 
  -7  -3   2      166.95      186.25     13.28 o 
  -6  -3   2        9.57       18.21      5.88 o 
  -5  -3   2      120.23      164.51     10.93 o 
  -4  -3   2      233.80      211.75     10.81 o 
  -3  -3   2     3226.75     3221.13     41.60 o 
  -2  -3   2        6.23        3.64      3.17 o 
  -1  -3   2     1754.02     1748.27     16.87 o 
   0  -3   2      870.95      910.53     10.45 o 
   1  -3   2     7429.08     7887.87     99.29 o 
   2  -3   2    11382.71    12517.06    110.93 o 
   3  -3   2        7.53       18.92      3.06 o 
   4  -3   2      421.03      418.21     10.58 o 
   5  -3   2       39.77       55.93      4.94 o 
   6  -3   2      836.04      804.34     16.69 o 
   7  -3   2     6700.47     6725.45     72.27 o 
   8  -3   2     4833.30     4728.16     58.17 o 
   9  -3   2     2965.33     2926.18     44.65 o 
  10  -3   2      908.27      896.59     24.68 o 
  11  -3   2     2232.05     2255.33     42.89 o 
  12  -3   2     3899.89     4024.06     64.16 o 
  13  -3   2     3400.56     3447.68     60.99 o 
 -12  -2   2       21.41       25.73     10.46 o 
 -11  -2   2      358.99      342.07     20.68 o 
 -10  -2   2       35.51       33.02      9.28 o 
  -9  -2   2       62.23       55.35      9.28 o 
  -8  -2   2        6.33        5.41      5.99 o 
  -7  -2   2      192.63      202.58     13.16 o 
  -6  -2   2       40.29       35.72      6.46 o 
  -5  -2   2       14.70        6.35      4.23 o 
  -4  -2   2     1284.28     1360.39     24.56 o 
  -3  -2   2      439.07      588.95     14.22 o 
  -2  -2   2      168.32      327.84      6.56 o 
  -1  -2   2     3434.26     3731.20     27.67 o 
   0  -2   2     8974.70     9431.75     61.85 o 
   1  -2   2    17512.33    19401.24    141.44 o 
   2  -2   2     2592.58     2743.93     30.20 o 
   3  -2   2     1642.13     1673.84     14.84 o 
   4  -2   2     3952.49     4009.37     42.30 o 
   5  -2   2     2697.56     2551.57     32.20 o 
   6  -2   2     1047.61      991.41     19.62 o 
   7  -2   2        2.86        0.12      3.64 o 
   8  -2   2        0.43       -5.99      4.23 o 
   9  -2   2      338.73      324.32     14.92 o 
  10  -2   2     1357.14     1365.21     31.73 o 
  11  -2   2     2207.85     2272.37     44.30 o 
  12  -2   2     1089.55     1058.63     31.37 o 
  13  -2   2      963.24     1019.03     32.78 o 
 -12  -1   2      193.00      196.24     17.63 o 
 -11  -1   2      358.93      368.62     20.56 o 
 -10  -1   2      235.63      240.54     16.80 o 
  -9  -1   2      418.78      390.24     18.68 o 
  -8  -1   2      113.56      135.25     11.40 o 
  -7  -1   2      288.32      268.98     13.63 o 
  -6  -1   2      184.29      197.77     11.05 o 
  -5  -1   2      136.94      122.75      3.60 o 
  -3  -1   2      879.54     1052.48     11.21 o 
  -2  -1   2        2.66       15.63      3.93 o 
  -1  -1   2      249.62      236.00      3.36 o 
   0  -1   2      895.04      980.04     25.68 o 
   1  -1   2     1319.72     1474.02     17.98 o 
   2  -1   2      850.27      792.84     15.75 o 
   3  -1   2     6427.24     6472.57     62.16 o 
   4  -1   2     2940.71     2703.86     32.55 o 
   5  -1   2     4475.89     4522.41     50.88 o 
   6  -1   2     2296.36     2210.79     33.14 o 
   7  -1   2     2558.91     2540.40     38.90 o 
   8  -1   2     2485.34     2424.66     40.07 o 
   9  -1   2       61.54       72.74      8.93 o 
  10  -1   2      199.82      198.24     14.34 o 
  11  -1   2      165.91      144.06     14.34 o 
  12  -1   2      299.91      280.14     18.57 o 
  13  -1   2      474.53      468.62     23.85 o 
 -13   0   2      544.04      591.42     27.73 o 
 -12   0   2      633.07      655.34     27.50 o 
 -11   0   2     1237.80     1286.36     35.25 o 
 -10   0   2      654.56      629.14     23.15 o 
  -9   0   2      555.17      554.99     20.80 o 
  -8   0   2      404.87      403.76     16.80 o 
  -7   0   2      382.02      394.27      8.18 o 
  -6   0   2       61.46       58.01      4.64 o 
  -5   0   2       17.77       21.10      2.17 o 
  -4   0   2      881.74      922.10     11.75 o 
  -3   0   2     1055.32      953.32     10.71 o 
  -2   0   2     2057.18     2097.13     17.22 o 
  -1   0   2     4458.80     4575.91     32.98 o 
   0   0   2      721.81      860.17     12.93 o 
   1   0   2     2896.48     2856.89     30.79 o 
   2   0   2    12130.85    11871.23    110.34 o 
   3   0   2     4509.95     4877.63     50.53 o 
   4   0   2      372.42      314.10     10.22 o 
   5   0   2     8761.48     8640.35     87.54 o 
   6   0   2     3413.81     3341.10     45.24 o 
   7   0   2     3529.03     3618.66     50.41 o 
   8   0   2      491.58      534.43     18.92 o 
   9   0   2     1463.66     1458.98     33.25 o 
  10   0   2     1813.31     1758.39     38.90 o 
  11   0   2      436.85      468.15     22.33 o 
  12   0   2      253.88      253.93     18.45 o 
 -13   1   2       32.02       30.55     10.22 o 
 -12   1   2       82.48       76.97     11.28 o 
 -11   1   2       87.26       93.54     11.16 o 
 -10   1   2     1215.64     1194.00     31.14 o 
  -9   1   2     1897.79     1814.09     36.43 o 
  -8   1   2     1006.67      924.29     14.74 o 
  -7   1   2      819.31      736.96     12.48 o 
  -6   1   2     1133.72     1102.24     19.10 o 
  -5   1   2     1356.60     1400.33     16.08 o 
  -4   1   2       88.48       91.42      5.52 o 
  -3   1   2      112.41      151.82      6.23 o 
  -2   1   2      153.07      147.47      5.76 o 
  -1   1   2      395.08      371.73      4.85 o 
   0   1   2      739.00      708.53     12.22 o 
   1   1   2     5738.92     5989.75     42.54 o 
   2   1   2     7195.42     7106.42     50.12 o 
   3   1   2     1562.11     1608.90     16.40 o 
   4   1   2      697.01      773.32     17.51 o 
   5   1   2     1682.89     1682.36     29.02 o 
   6   1   2       38.20       69.92      7.40 o 
   7   1   2      344.94      310.10     14.81 o 
   8   1   2     2374.96     2420.54     43.13 o 
   9   1   2     2100.57     2147.10     42.54 o 
  10   1   2     2034.54     2040.29     43.83 o 
  11   1   2     1115.66     1126.55     34.31 o 
  12   1   2      356.93      367.56     22.68 o 
 -14   2   2      604.85      624.08     28.20 o 
 -13   2   2      535.77      527.26     24.68 o 
 -12   2   2      896.14      909.63     29.73 o 
 -11   2   2        0.56        4.82      6.35 o 
 -10   2   2        0.01        3.29      5.88 o 
  -9   2   2      297.26      305.77     22.80 o 
  -8   2   2      361.94      359.75     34.19 o 
  -7   2   2     2576.61     2554.77     26.90 o 
  -6   2   2     1568.78     1502.81     25.85 o 
  -5   2   2     1978.25     1881.65     28.67 o 
  -4   2   2      523.89      458.63     12.34 o 
  -3   2   2      858.43      783.31     15.75 o 
  -2   2   2     4451.14     4601.96     51.82 o 
  -1   2   2     3882.14     4019.24     45.71 o 
   0   2   2     2166.90     2295.35     28.50 o 
   1   2   2      104.24       90.50      3.95 o 
   2   2   2     1289.21     1537.03     16.16 o 
   4   2   2     4824.54     4924.64     58.75 o 
   5   2   2      810.58      790.36     20.80 o 
   6   2   2      178.49      199.65     13.04 o 
   7   2   2      388.71      461.81     19.04 o 
   8   2   2       38.94       22.21      7.99 o 
   9   2   2      366.54      358.52     19.39 o 
  10   2   2     1075.18     1076.61     33.25 o 
  11   2   2      493.86      491.77     24.56 o 
 -14   3   2     1553.28     1707.98     44.65 o 
 -13   3   2     1828.30     1915.85     45.24 o 
 -12   3   2     1386.55     1446.40     36.90 o 
 -11   3   2      636.09      626.32     23.03 o 
 -10   3   2     1686.98     1707.66     24.43 o 
  -9   3   2      205.04      209.75      8.83 o 
  -8   3   2      596.49      591.77     18.45 o 
  -7   3   2       24.72       37.49      5.99 o 
  -6   3   2      868.05      983.19     21.97 o 
  -5   3   2     3514.83     3831.46     49.82 o 
  -4   3   2      356.38      368.62     11.99 o 
  -3   3   2     2472.24     2553.33     35.49 o 
  -2   3   2      531.13      538.54     13.28 o 
  -1   3   2      320.80      276.11      6.65 o 
   0   3   2     2601.84     2690.76     24.47 o 
   1   3   2      423.35      459.50      8.68 o 
   2   3   2       85.04       80.22      4.43 o 
   3   3   2     1049.32     1096.02     31.20 o 
   4   3   2        7.27       14.48      2.58 o 
   5   3   2       11.14       20.80      6.35 o 
   6   3   2      879.10      902.23     25.38 o 
   7   3   2      478.19      443.24     19.98 o 
   8   3   2        0.01       -8.70      6.46 o 
   9   3   2      140.52      119.86     13.28 o 
  10   3   2       69.31       43.01     10.81 o 
  11   3   2        2.35       -2.35      9.17 o 
 -14   4   2      726.87      786.36     30.55 o 
 -13   4   2      988.51     1049.35     32.67 o 
 -12   4   2     1807.04     1891.05     42.07 o 
 -11   4   2     2524.71     2524.30     47.12 o 
 -10   4   2     2864.01     2899.99     34.36 o 
  -9   4   2     1584.83     1612.33     33.72 o 
  -8   4   2     2854.73     2782.94     45.48 o 
  -7   4   2     1554.49     1584.59     31.37 o 
  -6   4   2     1802.98     1964.38     34.66 o 
  -5   4   2       65.73       70.27      7.64 o 
  -4   4   2      569.45      609.60      9.40 o 
  -3   4   2     1327.65     1554.63     27.38 o 
  -2   4   2     4087.70     4177.29     51.59 o 
  -1   4   2       24.35       30.88      2.90 o 
   0   4   2     1149.34     1195.90     15.48 o 
   1   4   2       97.60      127.91      6.17 o 
   2   4   2        4.55       12.86      6.11 o 
   3   4   2       33.67       31.81      3.33 o 
   4   4   2      416.86      424.59      9.43 o 
   5   4   2       15.18        3.53      6.23 o 
   6   4   2      260.42      278.73     16.69 o 
   7   4   2       16.37       17.51      8.81 o 
   8   4   2        1.56       -4.82      8.23 o 
   9   4   2       65.40       45.83     11.28 o 
  10   4   2        5.09        3.76      9.52 o 
 -14   5   2      111.52      116.22     14.22 o 
 -13   5   2      438.50      406.34     21.03 o 
 -12   5   2      867.79      839.71     27.50 o 
 -11   5   2     1506.95     1490.19     25.01 o 
 -10   5   2     2045.37     2084.00     42.19 o 
  -9   5   2     2835.34     2833.94     49.47 o 
  -8   5   2     3541.27     3460.61     54.64 o 
  -7   5   2     3495.09     3432.29     53.11 o 
  -6   5   2      964.13      900.10     11.94 o 
  -5   5   2      786.94      764.33      9.71 o 
  -4   5   2     9738.06    10444.22    113.16 o 
  -3   5   2      886.14      979.31     22.21 o 
  -2   5   2       15.75       22.91      4.58 o 
  -1   5   2     1159.71     1161.40     28.73 o 
   0   5   2     1624.23     1688.90     20.46 o 
   1   5   2      262.80      256.02      8.07 o 
   2   5   2      191.82      181.20      7.17 o 
   3   5   2      397.22      402.18      9.89 o 
   4   5   2       89.43       91.89     10.34 o 
   5   5   2      384.66      359.69     18.92 o 
   6   5   2       36.98       46.06     10.34 o 
   7   5   2      192.50      184.13     17.04 o 
   8   5   2       10.13       -1.65      9.64 o 
   9   5   2       92.84      104.23     14.92 o 
 -14   6   2        0.90       -5.05      8.11 o 
 -13   6   2      133.76      112.81     12.69 o 
 -12   6   2       20.00       14.76      5.81 o 
 -11   6   2      127.70      115.86     11.99 o 
 -10   6   2      566.07      562.98     22.91 o 
  -9   6   2      816.97      763.11     14.34 o 
  -8   6   2     3598.63     3515.94     35.55 o 
  -7   6   2     2587.79     2487.74     24.48 o 
  -6   6   2     3475.31     3585.32     30.40 o 
  -5   6   2     2495.78     2648.04     44.42 o 
  -4   6   2     3232.00     3261.78     49.59 o 
  -3   6   2       88.07       87.66      8.23 o 
  -2   6   2     3061.81     2968.39     30.55 o 
  -1   6   2     2046.49     2141.91     24.97 o 
   0   6   2      611.46      527.72     11.76 o 
   1   6   2      518.68      504.46     11.89 o 
   2   6   2      949.39      976.41     16.49 o 
   3   6   2       31.30       23.49      3.73 o 
   4   6   2      291.53      262.16     17.04 o 
   5   6   2       19.24       11.28      8.34 o 
   6   6   2       36.66       15.51      9.75 o 
   7   6   2       19.57        4.00      9.99 o 
   8   6   2      145.26      147.12     16.45 o 
 -14   7   2      656.02      641.01     27.38 o 
 -13   7   2       34.45       38.47      8.34 o 
 -12   7   2      101.35      113.28     12.46 o 
 -11   7   2        8.74        2.23      7.29 o 
 -10   7   2       55.37       53.00      9.75 o 
  -9   7   2      104.63      111.51     11.63 o 
  -8   7   2      335.38      327.73     17.98 o 
  -7   7   2     1277.19     1305.40     32.78 o 
  -6   7   2     1232.09     1221.85     31.02 o 
  -5   7   2     2786.55     2548.28     45.24 o 
  -4   7   2     3975.82     4001.73     59.11 o 
  -3   7   2     1973.96     1829.72     35.02 o 
  -2   7   2      865.63      901.37     16.33 o 
  -1   7   2     1044.77     1073.14     26.26 o 
   0   7   2      576.58      547.67     12.96 o 
   1   7   2      342.78      328.30     10.61 o 
   2   7   2      936.69      926.12     16.99 o 
   3   7   2       10.47       14.69      7.87 o 
   4   7   2      305.03      275.56     18.68 o 
   5   7   2       90.13       88.25     12.69 o 
   6   7   2      165.84      179.43     17.74 o 
   7   7   2       27.82        5.52     10.46 o 
 -14   8   2     2882.19     2937.11     57.93 o 
 -13   8   2     3881.64     3981.52     73.44 o 
 -12   8   2     2806.76     2909.14     60.05 o 
 -11   8   2      873.10      929.96     32.08 o 
 -10   8   2       61.75       59.11      9.99 o 
  -9   8   2        1.65        6.46      6.93 o 
  -8   8   2        0.93       -1.53      6.11 o 
  -7   8   2        0.90        1.29      5.76 o 
  -6   8   2       13.35       79.91      9.40 o 
  -5   8   2      727.71      724.32     24.21 o 
  -4   8   2     1372.41     1342.18     31.96 o 
  -3   8   2     1728.45     1643.70     34.43 o 
  -2   8   2     1732.76     1713.52     24.47 o 
  -1   8   2     2342.79     2304.12     29.10 o 
   0   8   2      433.94      407.04     12.23 o 
   1   8   2     1211.61     1194.34     20.50 o 
   2   8   2      129.42      138.78     14.69 o 
   3   8   2      246.81      222.56     17.86 o 
   4   8   2        1.61      -11.28      7.52 o 
   5   8   2        0.13        3.41      9.40 o 
   6   8   2       28.19       26.09     11.40 o 
 -14   9   2     1707.03     1753.22     48.65 o 
 -13   9   2     3763.50     3737.69     73.32 o 
 -12   9   2     4760.74     4614.06     81.79 o 
 -11   9   2     6332.77     6399.71     98.47 o 
 -10   9   2     3724.94     3703.03     68.74 o 
  -9   9   2     2050.88     2125.84     49.00 o 
  -8   9   2     1086.32     1132.19     33.84 o 
  -7   9   2      171.21      179.43     14.92 o 
  -6   9   2      357.03      350.17     18.80 o 
  -5   9   2      119.48      110.34     12.22 o 
  -4   9   2      102.65      108.93     11.52 o 
  -3   9   2      328.60      333.72     16.80 o 
  -2   9   2      600.40      579.96     15.08 o 
  -1   9   2      996.81      951.52     19.13 o 
   0   9   2     1191.99     1130.79     24.21 o 
   1   9   2      538.06      502.93     22.33 o 
   2   9   2      709.15      733.13     27.85 o 
   3   9   2      338.60      358.40     22.09 o 
   4   9   2      160.32      167.80     16.92 o 
   5   9   2      113.45      134.90     16.33 o 
 -14  10   2      945.23      919.15     36.66 o 
 -13  10   2     1963.53     2047.22     54.05 o 
 -12  10   2     2786.05     2874.71     64.28 o 
 -11  10   2     3436.05     3476.35     69.92 o 
 -10  10   2     6527.96     6400.89     99.41 o 
  -9  10   2     8782.11     8424.73    117.39 o 
  -8  10   2     4998.16     5059.30     82.37 o 
  -7  10   2     2990.88     3113.14     60.16 o 
  -6  10   2     2006.29     2060.03     46.18 o 
  -5  10   2      507.01      498.23     21.74 o 
  -4  10   2      227.14      231.49     15.51 o 
  -3  10   2       57.27       62.04      9.05 o 
  -2  10   2        0.83       -2.22      4.04 o 
  -1  10   2      197.37      194.43     10.22 o 
   0  10   2      667.70      673.66     17.22 o 
   1  10   2      795.27      797.53     29.49 o 
   2  10   2      447.31      488.83     24.56 o 
   3  10   2      234.25      230.43     20.21 o 
   4  10   2      273.29      287.78     22.80 o 
 -13  11   2      160.95      160.40     17.51 o 
 -12  11   2      784.21      747.47     33.37 o 
 -11  11   2     3359.22     3408.67     71.21 o 
 -10  11   2     3763.09     3814.89     74.85 o 
  -9  11   2     2642.39     2692.58     59.69 o 
  -8  11   2     4509.46     4457.19     78.50 o 
  -7  11   2     7124.91     6878.68    101.41 o 
  -6  11   2     6889.19     6554.82     95.77 o 
  -5  11   2     2940.97     2815.61     55.46 o 
  -4  11   2     1631.37     1670.61     40.66 o 
  -3  11   2     1277.87     1246.99     34.08 o 
  -2  11   2      888.72      869.61     20.05 o 
  -1  11   2       35.41       16.85      5.72 o 
   0  11   2        0.52      -10.75      7.17 o 
   1  11   2       33.16       20.21     10.69 o 
   2  11   2      185.44      188.95     18.57 o 
   3  11   2      584.91      578.26     29.38 o 
 -13  12   2      400.10      434.78     27.73 o 
 -12  12   2       35.00       36.66     11.87 o 
 -11  12   2       90.81       93.07     14.45 o 
 -10  12   2       38.93       24.32     10.34 o 
  -9  12   2     1328.20     1315.03     41.95 o 
  -8  12   2     1951.27     1915.73     49.35 o 
  -7  12   2     4342.59     4181.17     75.32 o 
  -6  12   2     4485.53     4277.76     74.85 o 
  -5  12   2     4565.95     4387.51     75.32 o 
  -4  12   2     4229.00     4252.85     72.50 o 
  -3  12   2     3659.00     3625.24     64.39 o 
  -2  12   2     1242.87     1289.33     25.87 o 
  -1  12   2      712.00      697.53     28.79 o 
   0  12   2      402.30      397.06     23.50 o 
   1  12   2      238.24      244.77     20.56 o 
 -11  13   2     1023.70     1101.99     41.60 o 
 -10  13   2      399.31      462.04     27.26 o 
  -9  13   2       29.92       25.73     10.22 o 
  -8  13   2      158.63      153.47     17.04 o 
  -7  13   2     1035.00     1054.28     36.54 o 
  -6  13   2     1062.96     1089.65     37.01 o 
  -5  13   2     1403.57     1406.33     41.13 o 
  -4  13   2     2918.19     2913.02     59.81 o 
  -3  13   2     2445.34     2506.09     54.05 o 
  -1  13   2     2119.14     2145.22     52.41 o 
 -10  14   2     1775.60     1763.44     52.29 o 
  -9  14   2     1528.80     1616.79     49.59 o 
  -8  14   2      440.90      502.46     27.97 o 
  -7  14   2      266.60      277.91     21.62 o 
  -6  14   2        9.35       11.87      9.64 o 
  -5  14   2      172.83      158.17     17.51 o 
  -4  14   2      528.35      526.67     26.32 o 
   4 -15   3      128.80      108.93     13.87 o 
   5 -15   3       89.21       53.35     11.87 o 
   6 -15   3       16.56      -12.69      8.46 o 
   7 -15   3       70.28       53.82     12.22 o 
   8 -15   3       40.50        1.53     10.58 o 
   9 -15   3       34.39       -8.23     10.69 o 
  10 -15   3       84.06       39.25     13.51 o 
   0 -14   3     2522.37     2714.31     58.17 o 
   1 -14   3     4354.11     4508.78     75.32 o 
   2 -14   3     2459.91     2473.66     51.47 o 
   3 -14   3     2228.13     2208.71     36.96 o 
   4 -14   3     1732.38     1848.40     45.83 o 
   5 -14   3     1286.17     1288.71     39.01 o 
   6 -14   3       72.27       56.17     11.75 o 
   7 -14   3       65.76       41.36     11.28 o 
   8 -14   3        6.25       -7.05      9.05 o 
   9 -14   3        7.59       -9.05      9.17 o 
  10 -14   3       35.70       20.45     11.52 o 
  -2 -13   3      129.69      122.09     16.22 o 
  -1 -13   3      169.19      158.52     16.22 o 
   0 -13   3     1230.63     1226.08     36.54 o 
   1 -13   3     2849.55     2744.87     53.70 o 
   2 -13   3     3148.01     3107.23     39.88 o 
   3 -13   3     3720.09     3705.70     44.29 o 
   4 -13   3     4913.36     5005.13     80.14 o 
   5 -13   3     2546.40     2554.03     54.52 o 
   6 -13   3     2194.55     2390.82     54.05 o 
   7 -13   3     1374.19     1403.63     41.83 o 
   8 -13   3      630.42      662.27     29.14 o 
   9 -13   3      473.23      475.20     26.20 o 
  10 -13   3        0.47      -11.28      7.52 o 
  11 -13   3       40.94       42.54     11.99 o 
  12 -13   3       51.93       31.96     12.93 o 
  -3 -12   3      684.98      727.84     31.37 o 
  -2 -12   3       88.35       98.47     13.98 o 
  -1 -12   3      104.03       98.82     13.28 o 
   0 -12   3        0.25        1.18      7.52 o 
   1 -12   3       54.42       49.12      9.40 o 
   2 -12   3      432.86      420.05     18.92 o 
   3 -12   3     3303.97     3275.09     30.88 o 
   4 -12   3     4961.62     4939.53     49.30 o 
   5 -12   3     4569.81     4502.67     74.97 o 
   6 -12   3     3094.69     3259.55     63.10 o 
   7 -12   3     3701.16     3922.18     72.03 o 
   8 -12   3     2883.69     2979.29     62.16 o 
   9 -12   3     1330.03     1402.10     42.07 o 
  10 -12   3      991.70      999.52     36.90 o 
  11 -12   3      309.61      333.60     23.15 o 
  12 -12   3        2.05      -10.58      8.70 o 
  13 -12   3        8.08      -12.69      8.46 o 
  -5 -11   3     2386.71     2487.41     58.87 o 
  -4 -11   3     3256.60     3348.74     66.74 o 
  -3 -11   3     2954.47     2929.35     58.99 o 
  -2 -11   3     2284.10     2273.19     49.59 o 
  -1 -11   3     2241.18     2211.85     46.65 o 
   0 -11   3      438.13      454.64     21.15 o 
   1 -11   3       63.97       56.17      6.05 o 
   2 -11   3      197.31      196.37      7.70 o 
   3 -11   3       49.01       45.67      6.89 o 
   4 -11   3      139.13      157.49     11.34 o 
   5 -11   3     2399.77     2360.88     30.32 o 
   6 -11   3     4657.30     4664.23     46.64 o 
   7 -11   3     5604.04     5547.15     83.02 o 
   8 -11   3     2343.71     2262.38     52.06 o 
   9 -11   3     3008.48     3071.19     63.34 o 
  10 -11   3     2324.33     2366.02     55.70 o 
  11 -11   3      936.39     1017.62     36.78 o 
  12 -11   3      692.65      684.25     31.37 o 
  13 -11   3      908.36      935.25     36.78 o 
  -6 -10   3      463.14      498.35     27.97 o 
  -5 -10   3     3188.07     3404.09     66.74 o 
  -4 -10   3     4193.13     4324.76     73.44 o 
  -3 -10   3     6283.46     6397.72     90.83 o 
  -2 -10   3     5587.52     5640.14     80.96 o 
  -1 -10   3     6107.00     6210.17     83.20 o 
   0 -10   3     5157.91     5154.03     49.33 o 
   1 -10   3     3310.20     3320.18     29.58 o 
   2 -10   3     1416.32     1434.74     17.79 o 
   3 -10   3       95.09      110.19      5.89 o 
   4 -10   3      204.31      240.64     14.57 o 
   5 -10   3      577.35      561.18     13.63 o 
   6 -10   3      199.89      182.38     14.98 o 
   7 -10   3      913.19      936.31     18.06 o 
   8 -10   3     3363.15     3338.67     51.12 o 
   9 -10   3     4107.50     3944.60     42.77 o 
  10 -10   3     3005.21     2987.13     36.95 o 
  11 -10   3     1781.89     1665.67     46.06 o 
  12 -10   3     1825.68     1946.75     50.76 o 
  13 -10   3      958.13     1008.69     37.13 o 
  14 -10   3      520.79      582.84     29.61 o 
  -7  -9   3      144.81      121.74     16.45 o 
  -6  -9   3      164.43      154.88     16.57 o 
  -5  -9   3      750.36      788.83     30.32 o 
  -4  -9   3     3004.04     3025.95     56.76 o 
  -3  -9   3     2299.05     2367.90     47.59 o 
  -2  -9   3     4821.76     4927.22     70.62 o 
  -1  -9   3    10407.20    10489.75     81.09 o 
   0  -9   3    11546.75    11640.48     87.99 o 
   1  -9   3     9135.70     9199.59     58.36 o 
   2  -9   3    11097.72    11271.83     68.00 o 
   3  -9   3     7655.49     7863.08     50.86 o 
   4  -9   3     2889.65     3064.61     42.66 o 
   5  -9   3      653.14      709.75     18.68 o 
   6  -9   3        8.07       22.33      5.41 o 
   7  -9   3      890.85      889.65     21.39 o 
   8  -9   3      352.92      368.86     14.45 o 
   9  -9   3       58.98       71.33      7.99 o 
  10  -9   3     1817.60     1752.67     26.80 o 
  11  -9   3     1404.61     1381.65     24.52 o 
  12  -9   3     1803.43     1751.99     28.91 o 
  13  -9   3     1477.47     1527.53     28.00 o 
  14  -9   3     1044.24     1073.20     38.19 o 
  -8  -8   3      967.52      960.27     36.07 o 
  -7  -8   3      637.76      656.99     29.02 o 
  -6  -8   3      482.28      512.69     25.03 o 
  -5  -8   3      223.23      196.36     16.69 o 
  -4  -8   3        0.53       -5.52      6.70 o 
  -3  -8   3       86.80       79.91     10.11 o 
  -2  -8   3     2833.05     2769.78     47.12 o 
  -1  -8   3     4680.64     4720.40     43.11 o 
   0  -8   3     6668.85     6614.92     46.05 o 
   1  -8   3    13780.98    14131.06    110.75 o 
   2  -8   3    18262.27    18829.89    121.88 o 
   3  -8   3    12387.55    13269.99     89.28 o 
   4  -8   3    13965.55    14412.58    134.55 o 
   5  -8   3     7804.33     8077.26     83.67 o 
   6  -8   3     9405.44     9418.73     94.83 o 
   7  -8   3     1115.08     1201.05     24.44 o 
   8  -8   3      430.34      418.68     15.16 o 
   9  -8   3      163.63      179.79     10.69 o 
  10  -8   3      678.41      692.83     20.92 o 
  11  -8   3       32.42       35.86      4.46 o 
  12  -8   3      405.91      394.38     14.17 o 
  13  -8   3      876.91      843.94     20.76 o 
  14  -8   3      959.49      901.17     29.73 o 
  -9  -7   3     1529.67     1571.79     45.71 o 
  -8  -7   3     1942.67     1853.33     47.12 o 
  -7  -7   3     3577.51     3578.82     64.86 o 
  -6  -7   3     3821.68     3870.83     65.10 o 
  -5  -7   3     2137.81     2064.14     43.24 o 
  -4  -7   3     1700.14     1664.62     36.54 o 
  -3  -7   3     1229.15     1241.12     30.08 o 
  -2  -7   3      952.78     1069.91     36.78 o 
  -1  -7   3       33.97       34.46      4.51 o 
   0  -7   3     2412.57     2419.27     26.13 o 
   1  -7   3     4655.07     4722.71     40.95 o 
   2  -7   3     6950.19     7360.60     68.15 o 
   3  -7   3    11886.60    12824.46     84.96 o 
   4  -7   3    16599.48    18220.07    163.57 o 
   5  -7   3    17839.50    18794.45    168.27 o 
   6  -7   3    15149.42    15737.83    144.89 o 
   7  -7   3     7450.10     7629.43     80.96 o 
   8  -7   3     8706.40     8751.52     92.01 o 
   9  -7   3     2352.03     2393.52     39.01 o 
  10  -7   3     1766.55     1673.84     23.00 o 
  11  -7   3      201.39      196.55      9.40 o 
  12  -7   3      187.60      201.73     10.91 o 
  13  -7   3        6.67       18.45      7.29 o 
  14  -7   3       18.14       17.63      8.23 o 
  -9  -6   3      718.34      729.02     30.08 o 
  -8  -6   3     2102.24     2175.66     49.00 o 
  -7  -6   3     4015.17     4072.00     67.10 o 
  -6  -6   3     7274.04     7273.27     93.77 o 
  -5  -6   3     5827.89     5982.44     79.08 o 
  -4  -6   3     5933.94     5879.86     74.97 o 
  -3  -6   3     4058.53     4003.26     55.58 o 
  -2  -6   3     4597.81     4435.69     37.97 o 
  -1  -6   3     1768.38     1684.99     27.56 o 
   0  -6   3     5393.05     5546.84     43.87 o 
   1  -6   3     1501.24     1531.86     33.25 o 
   2  -6   3        1.97        2.23      6.17 o 
   3  -6   3     1292.43     1402.34     23.50 o 
   4  -6   3    12269.30    13484.38    124.09 o 
   5  -6   3     9201.15     9708.74     94.59 o 
   6  -6   3    14044.28    14930.43    137.84 o 
   7  -6   3    11107.37    11319.77    110.81 o 
   8  -6   3    10891.04    10891.69    109.75 o 
   9  -6   3     6332.16     6296.73     51.65 o 
  10  -6   3     6304.31     6221.30     53.11 o 
  11  -6   3     2126.35     2157.69     28.30 o 
  12  -6   3     1756.20     1742.46     22.41 o 
  13  -6   3      704.15      719.27     26.56 o 
  14  -6   3       73.13       86.02     12.10 o 
 -10  -5   3       66.74       67.21     12.69 o 
  -9  -5   3       11.64       -3.88      8.23 o 
  -8  -5   3      648.77      624.91     25.38 o 
  -7  -5   3     1640.33     1659.92     38.31 o 
  -6  -5   3     3182.58     3386.34     54.88 o 
  -5  -5   3     4258.25     4273.88     60.63 o 
  -4  -5   3     7862.92     7660.93     87.43 o 
  -3  -5   3    17724.02    17764.18    146.53 o 
  -2  -5   3    14648.23    14753.73     98.54 o 
  -1  -5   3    11966.21    12262.75     82.38 o 
   0  -5   3     3753.16     3697.02     30.90 o 
   1  -5   3     6269.87     6421.83     83.02 o 
   2  -5   3     5249.02     5639.15     49.71 o 
   3  -5   3     2182.35     2170.96     29.73 o 
   4  -5   3      603.21      624.67     14.92 o 
   5  -5   3      443.19      490.13     13.51 o 
   6  -5   3     2658.98     2705.97     37.25 o 
   7  -5   3     5381.24     5319.90     42.36 o 
   8  -5   3     9034.77     8957.85     65.86 o 
   9  -5   3     7876.63     7849.40     75.73 o 
  10  -5   3     6581.52     6535.45     62.81 o 
  11  -5   3     4739.18     4719.56     83.25 o 
  12  -5   3     3331.50     3357.59     62.22 o 
  13  -5   3     1655.05     1633.48     41.01 o 
  14  -5   3     1202.11     1270.85     37.96 o 
 -11  -4   3      245.70      267.68     21.03 o 
 -10  -4   3       97.97       99.18     13.28 o 
  -9  -4   3      147.58      104.93     13.04 o 
  -8  -4   3       34.19        7.64      7.76 o 
  -7  -4   3       73.22       64.86      9.40 o 
  -6  -4   3      382.72      313.98     15.86 o 
  -5  -4   3      964.26      970.85     24.44 o 
  -4  -4   3     3224.02     3133.35     45.24 o 
  -3  -4   3    10863.51    10951.73    108.93 o 
  -2  -4   3    16999.81    16970.47    109.14 o 
  -1  -4   3    18683.62    18749.53    117.65 o 
   0  -4   3    21937.20    22537.30    138.42 o 
   1  -4   3    16381.79    17159.25    167.33 o 
   2  -4   3    11391.24    12401.43    112.34 o 
   3  -4   3     4700.24     4900.31     52.06 o 
   4  -4   3     8502.21     9181.13     88.01 o 
   5  -4   3     4022.60     3996.68     46.89 o 
   6  -4   3     1386.79     1457.65     18.57 o 
   7  -4   3       75.40       66.66      4.78 o 
   8  -4   3      165.82      148.21     24.91 o 
   9  -4   3      947.08      956.04     23.27 o 
  10  -4   3     4809.04     4820.17     63.45 o 
  11  -4   3     3240.76     3161.67     50.65 o 
  12  -4   3     3666.72     3752.85     59.69 o 
  13  -4   3     2750.78     2794.22     52.29 o 
  14  -4   3     1768.60     1869.20     48.18 o 
 -11  -3   3     1183.06     1137.24     36.31 o 
 -10  -3   3     1984.99     1986.00     46.30 o 
  -9  -3   3     2435.00     2383.88     48.18 o 
  -8  -3   3      918.01      916.44     27.73 o 
  -7  -3   3        9.32       10.81      6.11 o 
  -6  -3   3      559.64      529.02     18.92 o 
  -5  -3   3       98.94       74.50      7.64 o 
  -4  -3   3      696.09      665.68     17.86 o 
  -3  -3   3     4351.96     4347.79     51.35 o 
  -2  -3   3     1286.15     1169.66     14.29 o 
  -1  -3   3     4107.98     4254.73     32.31 o 
   0  -3   3     7433.12     7729.88     60.28 o 
   1  -3   3    29832.43    32289.30    216.42 o 
   2  -3   3    42740.98    44789.54    411.28 o 
   3  -3   3    17551.62    18175.53    164.28 o 
   4  -3   3    15971.28    16007.62    162.10 o 
   5  -3   3     5992.87     5781.70     42.51 o 
   6  -3   3     5670.39     5652.60     59.81 o 
   7  -3   3     1817.45     1774.84     28.32 o 
   8  -3   3     3138.25     3142.16     43.83 o 
   9  -3   3       45.01       37.37      6.93 o 
  10  -3   3        1.20       -4.47      5.64 o 
  11  -3   3       93.02       67.33      9.99 o 
  12  -3   3     1165.58     1097.41     31.02 o 
  13  -3   3     1565.52     1574.49     39.37 o 
 -12  -2   3      475.89      455.34     25.15 o 
 -11  -2   3      285.74      282.49     19.74 o 
 -10  -2   3     1642.50     1582.36     39.60 o 
  -9  -2   3     2138.30     2155.80     44.54 o 
  -8  -2   3     2985.78     3099.98     51.94 o 
  -7  -2   3     2605.00     2541.34     43.48 o 
  -6  -2   3     3134.07     3047.33     45.83 o 
  -5  -2   3      310.81      269.68     11.99 o 
  -4  -2   3     3854.19     3843.92     47.71 o 
  -3  -2   3       83.49       69.68      5.99 o 
  -2  -2   3       16.29       18.68      6.23 o 
  -1  -2   3     3506.93     3539.79     26.82 o 
   0  -2   3     4648.41     5218.66     36.43 o 
   1  -2   3    12645.10    13815.87    125.85 o 
   2  -2   3    11293.35    12325.28    110.10 o 
   3  -2   3    10494.93    10439.98     67.88 o 
   4  -2   3    12575.35    12149.65     78.55 o 
   5  -2   3    19128.11    18676.35    165.92 o 
   6  -2   3    11311.69    11099.91    106.70 o 
   7  -2   3     9411.90     9301.92     95.42 o 
   8  -2   3     4647.71     4623.00     58.87 o 
   9  -2   3     2745.51     2779.30     44.54 o 
  10  -2   3      927.70      918.44     25.85 o 
  11  -2   3      390.16      370.85     18.80 o 
  12  -2   3        0.60      -10.58      7.05 o 
  13  -2   3       53.79       35.02     10.69 o 
 -13  -1   3      120.49      106.46     15.28 o 
 -12  -1   3       40.64       20.45     10.22 o 
 -11  -1   3      436.51      383.90     21.62 o 
 -10  -1   3      419.21      422.21     20.33 o 
  -9  -1   3     1603.37     1592.35     36.07 o 
  -8  -1   3     1211.61     1215.74     29.61 o 
  -7  -1   3     4124.95     4014.54     55.93 o 
  -6  -1   3     5765.51     5840.40     45.36 o 
  -5  -1   3    11850.54    12176.09    113.28 o 
  -4  -1   3     6687.58     6820.74    111.93 o 
  -3  -1   3     1831.22     1759.59     34.96 o 
  -2  -1   3     2012.42     2042.73     14.61 o 
  -1  -1   3      353.62      382.32      6.23 o 
   0  -1   3     8970.28     9460.08     63.21 o 
   1  -1   3     5985.73     6360.61     57.64 o 
   2  -1   3     1194.50     1215.43     12.10 o 
   3  -1   3     6064.84     5705.60     55.70 o 
   4  -1   3     5472.44     5135.33     53.47 o 
   5  -1   3    15167.75    14894.83    136.78 o 
   6  -1   3     7932.65     7809.81     81.55 o 
   7  -1   3    10258.47    10108.97    103.99 o 
   8  -1   3     6780.99     6830.97     80.02 o 
   9  -1   3     4679.62     4748.49     64.63 o 
  10  -1   3     3098.15     3027.24     51.12 o 
  11  -1   3     2685.93     2664.84     49.94 o 
  12  -1   3      857.36      815.86     29.02 o 
  13  -1   3      239.16      223.03     19.39 o 
 -13   0   3        2.44       -6.23      9.17 o 
 -12   0   3       39.94       26.91     10.11 o 
 -11   0   3        2.09       -8.58      6.58 o 
 -10   0   3       26.33       21.62      7.87 o 
  -9   0   3     1281.46     1291.41     31.61 o 
  -8   0   3      260.58      301.76     14.69 o 
  -7   0   3     2797.77     2727.94     26.57 o 
  -6   0   3     6549.76     6616.53     50.58 o 
  -5   0   3    10321.27    10203.84     71.42 o 
  -4   0   3    10179.24     9964.58     68.74 o 
  -3   0   3     7465.19     7436.49     75.68 o 
  -2   0   3     2439.27     2533.88     29.96 o 
  -1   0   3    21065.71    21210.14    396.00 o 
   0   0   3    19295.47    20114.49    450.11 o 
   1   0   3      105.63      141.78      3.97 o 
   2   0   3      551.84      627.01      8.79 o 
   3   0   3      340.82      396.94     10.34 o 
   4   0   3      331.90      327.02     10.93 o 
   5   0   3     5335.27     5404.54     60.75 o 
   6   0   3     5615.43     5437.56     63.81 o 
   7   0   3     4319.42     4134.52     55.23 o 
   8   0   3     4190.60     4058.49     57.23 o 
   9   0   3     4808.09     4853.31     67.57 o 
  10   0   3     4512.84     4541.68     67.80 o 
  11   0   3     3369.67     3547.21     61.22 o 
  12   0   3     1576.15     1709.39     43.13 o 
 -13   1   3       22.54        9.17      8.93 o 
 -12   1   3      307.12      311.98     19.74 o 
 -11   1   3      147.67      145.12     14.22 o 
 -10   1   3       10.03       -1.29      6.11 o 
  -9   1   3      227.55      219.27     13.87 o 
  -8   1   3       32.34       33.02      4.35 o 
  -7   1   3      918.03      962.02     14.53 o 
  -6   1   3      677.91      666.20     11.33 o 
  -5   1   3     1917.36     1922.55     27.73 o 
  -4   1   3     4647.62     4396.32     50.29 o 
  -3   1   3     9797.95    10325.65    102.94 o 
  -2   1   3    43047.14    42419.67    290.22 o 
  -1   1   3    17799.86    17882.71    408.40 o 
   0   1   3    19126.21    19158.00    139.51 o 
   1   1   3     2902.63     2852.29     26.32 o 
   2   1   3    10256.38     9932.61     68.23 o 
   3   1   3     3102.85     3023.48     26.84 o 
   4   1   3      569.14      526.79     14.92 o 
   5   1   3        5.00        6.23      4.58 o 
   6   1   3      568.63      557.10     18.21 o 
   7   1   3      203.47      206.34     13.28 o 
   8   1   3     3541.43     3612.78     55.70 o 
   9   1   3     2375.98     2456.27     46.65 o 
  10   1   3     2895.44     2992.10     54.99 o 
  11   1   3     1982.05     2023.13     46.42 o 
  12   1   3     1969.24     2064.14     49.35 o 
 -14   2   3      156.93      178.73     17.86 o 
 -13   2   3      148.17      167.10     15.98 o 
 -12   2   3      265.68      284.60     18.45 o 
 -11   2   3      411.29      395.06     19.74 o 
 -10   2   3       54.87       40.66      8.11 o 
  -9   2   3      364.41      360.35     10.53 o 
  -8   2   3      482.22      455.75     11.06 o 
  -7   2   3       31.28       30.55      4.58 o 
  -6   2   3      207.44      219.50      9.75 o 
  -5   2   3      161.07      148.18      7.99 o 
  -4   2   3      832.59      810.57     17.27 o 
  -3   2   3     4650.52     4887.15     56.17 o 
  -2   2   3     2741.36     2783.69     52.88 o 
  -1   2   3    13065.89    13256.79    136.72 o 
   0   2   3    21612.25    21543.61    174.13 o 
   1   2   3     8295.10     7935.78     57.00 o 
   2   2   3    13180.26    12885.15     87.57 o 
   3   2   3    19597.30    19661.87    129.18 o 
   4   2   3     8433.25     8216.22     83.43 o 
   5   2   3     4688.67     4506.43     58.75 o 
   6   2   3      570.31      603.29     20.21 o 
   7   2   3        1.98       13.28      6.82 o 
   8   2   3      139.90      103.52     11.52 o 
   9   2   3       13.60        8.46      8.23 o 
  10   2   3      271.06      248.06     18.57 o 
  11   2   3     1158.19     1217.62     37.37 o 
 -14   3   3      166.71      141.83     15.39 o 
 -13   3   3        5.90       -0.35      7.29 o 
 -12   3   3      147.10      150.41     14.22 o 
 -11   3   3      547.45      559.22     22.09 o 
 -10   3   3       57.27       53.77      5.35 o 
  -9   3   3     1005.38     1023.83     17.98 o 
  -8   3   3     2233.76     2184.94     36.90 o 
  -7   3   3      727.99      681.43     18.68 o 
  -6   3   3      327.43      302.82     12.10 o 
  -5   3   3       26.10       20.92      4.00 o 
  -4   3   3      351.00      382.02     12.69 o 
  -3   3   3      112.47      101.53      6.82 o 
  -2   3   3      135.29      156.40      7.87 o 
  -1   3   3     3516.78     3434.09     39.07 o 
   0   3   3     2004.54     1975.95     20.69 o 
   1   3   3     6141.98     5812.35     77.61 o 
   2   3   3    13391.61    13150.55     90.93 o 
   3   3   3    11077.97    10525.77     98.47 o 
   4   3   3     9390.38     9249.60     69.07 o 
   5   3   3     6311.34     6269.87     77.20 o 
   6   3   3     6794.89     6844.36     85.31 o 
   7   3   3     4696.88     4712.18     69.09 o 
   8   3   3     1022.90     1017.97     31.02 o 
   9   3   3      381.48      435.13     22.80 o 
  10   3   3       24.90       16.92     10.11 o 
 -14   4   3       50.16       20.21      9.75 o 
 -13   4   3       67.45       67.21     11.16 o 
 -12   4   3      176.10      159.69     14.34 o 
 -11   4   3      177.29      173.91     14.10 o 
 -10   4   3      165.64      165.08      9.01 o 
  -9   4   3     1239.08     1193.65     28.32 o 
  -8   4   3      569.06      571.44     19.04 o 
  -7   4   3      732.92      803.52     22.09 o 
  -6   4   3      607.59      675.20     19.51 o 
  -5   4   3     3629.91     3627.35     50.65 o 
  -4   4   3     1477.75     1453.69     27.61 o 
  -3   4   3     2430.97     2455.33     37.60 o 
  -2   4   3     1694.34     1841.70     30.55 o 
  -1   4   3      121.82      127.74      5.69 o 
   0   4   3      620.02      622.72     11.50 o 
   1   4   3      341.88      357.76      9.08 o 
   2   4   3     1656.88     1583.09     19.89 o 
   3   4   3     4555.71     4437.98     56.17 o 
   4   4   3     3347.41     3124.44     31.51 o 
   5   4   3     3130.29     3140.99     51.82 o 
   6   4   3     5297.66     5247.90     74.26 o 
   7   4   3     5316.55     5422.99     78.73 o 
   8   4   3     5503.43     5388.09     81.43 o 
   9   4   3     2954.70     2954.74     59.46 o 
  10   4   3      611.72      635.84     29.61 o 
 -14   5   3       79.27       82.26     12.69 o 
 -13   5   3      255.58      270.86     18.21 o 
 -12   5   3       66.21       62.87     10.11 o 
 -11   5   3       70.25       62.16      8.58 o 
 -10   5   3      364.52      327.61     17.16 o 
  -9   5   3       65.23       61.22      8.23 o 
  -8   5   3      846.03      828.20     24.56 o 
  -7   5   3     1076.12     1047.35     26.91 o 
  -6   5   3     1695.98     1721.86     17.28 o 
  -5   5   3     2084.39     2127.60     37.60 o 
  -4   5   3     2649.93     2787.87     43.60 o 
  -3   5   3     3249.69     3461.66     49.47 o 
  -2   5   3      440.83      417.39     14.22 o 
  -1   5   3      916.75      897.00     14.75 o 
   0   5   3     1167.07     1127.76     16.94 o 
   1   5   3     4837.93     4859.48     43.26 o 
   2   5   3       20.73       28.87      3.93 o 
   3   5   3        1.10        2.27      2.75 o 
   4   5   3     1534.57     1478.25     34.31 o 
   5   5   3     1007.66     1053.93     30.67 o 
   6   5   3     2788.13     2831.00     53.35 o 
   7   5   3     2025.35     2022.08     46.65 o 
   8   5   3     1910.48     2048.16     49.12 o 
   9   5   3     1641.31     1685.77     46.42 o 
 -14   6   3      232.14      242.07     18.92 o 
 -13   6   3       62.72       49.82     10.11 o 
 -12   6   3      510.54      510.69     22.80 o 
 -11   6   3       79.15       81.20     10.22 o 
 -10   6   3      480.27      462.98     21.27 o 
  -9   6   3      629.40      666.15     24.09 o 
  -8   6   3       98.06      111.16     11.52 o 
  -7   6   3      368.08      409.28     18.10 o 
  -6   6   3      155.59      163.69     11.63 o 
  -5   6   3     2201.74     2026.89     38.19 o 
  -4   6   3     1517.86     1434.54     30.55 o 
  -3   6   3     2669.87     2717.02     43.95 o 
  -2   6   3     2578.16     2517.84     41.01 o 
  -1   6   3     2421.06     2439.30     28.00 o 
   0   6   3     2231.91     2139.91     26.15 o 
   1   6   3     2331.62     2311.72     27.70 o 
   2   6   3      869.49      833.20     15.87 o 
   3   6   3      477.60      468.83     12.05 o 
   4   6   3      410.08      416.33     20.68 o 
   5   6   3      162.97      165.80     16.22 o 
   6   6   3       62.58       87.78     13.04 o 
   7   6   3      480.56      475.32     25.26 o 
   8   6   3      639.31      692.47     30.90 o 
 -14   7   3      699.05      729.84     29.14 o 
 -13   7   3      131.67      145.86     11.75 o 
 -12   7   3      103.10      107.05     12.57 o 
 -11   7   3      300.11      270.74     17.98 o 
 -10   7   3      139.85      124.32     13.40 o 
  -9   7   3      136.50       97.18     10.93 o 
  -8   7   3      121.07      123.50     11.99 o 
  -7   7   3     1309.35     1375.90     34.19 o 
  -6   7   3      753.77      723.61     23.62 o 
  -5   7   3      248.80      232.55     13.75 o 
  -4   7   3      249.03      286.84     14.92 o 
  -3   7   3     1116.63     1092.59     27.26 o 
  -2   7   3     1077.96     1055.39     18.24 o 
  -1   7   3     2699.50     2565.80     49.41 o 
   0   7   3     4891.34     4983.27     47.38 o 
   1   7   3     2077.48     2046.13     27.17 o 
   2   7   3      897.04      857.18     17.08 o 
   3   7   3      905.65      889.30     29.14 o 
   4   7   3      965.25      977.55     31.49 o 
   5   7   3     1299.27     1325.84     38.07 o 
   6   7   3      360.81      370.97     23.15 o 
   7   7   3      106.36       89.19     14.81 o 
 -14   8   3      763.18      791.30     30.32 o 
 -13   8   3      475.63      445.12     24.32 o 
 -12   8   3     1175.24     1146.52     36.78 o 
 -11   8   3      436.92      447.47     23.27 o 
 -10   8   3      284.69      337.01     20.33 o 
  -9   8   3      393.73      381.20     20.33 o 
  -8   8   3       16.02       21.39      7.52 o 
  -7   8   3       28.18       17.51      6.93 o 
  -6   8   3      389.89      379.08     18.10 o 
  -5   8   3      738.71      739.71     24.44 o 
  -4   8   3      282.60      302.11     15.98 o 
  -3   8   3       66.55       60.40      7.64 o 
  -2   8   3      331.81      306.18     11.01 o 
  -1   8   3      692.27      633.23     15.25 o 
   0   8   3      222.33      221.20     10.05 o 
   1   8   3      957.86      932.94     24.68 o 
   2   8   3     2866.98     2800.80     53.11 o 
   3   8   3     2304.87     2274.72     48.88 o 
   4   8   3     1728.04     1756.04     44.65 o 
   5   8   3     1049.79     1055.93     36.07 o 
   6   8   3      497.71      532.43     28.20 o 
 -14   9   3      190.57      152.53     16.69 o 
 -13   9   3      262.00      262.87     20.80 o 
 -12   9   3      338.60      329.61     22.21 o 
 -11   9   3      675.76      641.12     29.02 o 
 -10   9   3     1006.62     1029.37     35.13 o 
  -9   9   3      362.84      335.13     20.80 o 
  -8   9   3      414.34      453.35     22.68 o 
  -7   9   3      268.81      317.04     18.21 o 
  -6   9   3      157.11      131.84     13.16 o 
  -5   9   3        1.56        5.29      6.11 o 
  -4   9   3      169.49      167.45     13.40 o 
  -3   9   3     1008.66      981.31     28.20 o 
  -2   9   3      321.25      315.50     20.33 o 
  -1   9   3      222.87      214.38     10.22 o 
   0   9   3      369.22      350.40     12.65 o 
   1   9   3      523.55      532.66     23.85 o 
   2   9   3      466.68      433.60     22.80 o 
   3   9   3      551.78      539.01     25.85 o 
   4   9   3      759.77      757.93     31.49 o 
   5   9   3     1543.63     1529.48     45.59 o 
 -13  10   3        4.98       11.75      9.17 o 
 -12  10   3      105.04       82.73     12.57 o 
 -11  10   3      215.79      201.64     18.92 o 
 -10  10   3      208.15      222.56     19.27 o 
  -9  10   3      202.63      168.39     17.16 o 
  -8  10   3      373.02      307.64     20.45 o 
  -7  10   3      631.36      556.28     24.91 o 
  -6  10   3      193.63      179.90     15.75 o 
  -5  10   3      272.63      304.82     17.74 o 
  -4  10   3       28.07       21.27      7.52 o 
  -3  10   3       10.51        3.64      6.23 o 
  -2  10   3      999.84     1001.01     21.05 o 
  -1  10   3      229.66      234.65     16.74 o 
   0  10   3      152.31      122.91     13.51 o 
   1  10   3       99.97       81.79     12.57 o 
   2  10   3       19.86       29.85     10.46 o 
   3  10   3        5.45       -1.88      9.75 o 
   4  10   3      238.05      269.92     22.21 o 
 -13  11   3       67.02       59.69     12.34 o 
 -12  11   3       11.45        8.81      8.81 o 
 -11  11   3       47.05       39.72     11.52 o 
 -10  11   3       53.42       51.12     11.99 o 
  -9  11   3      100.49       87.90     12.34 o 
  -8  11   3       57.56       39.25     10.34 o 
  -7  11   3      296.87      278.85     19.27 o 
  -6  11   3        0.66      -10.81      7.40 o 
  -5  11   3      126.86       98.00     12.57 o 
  -4  11   3       30.34       16.10      8.23 o 
  -3  11   3      105.51       85.55     11.40 o 
  -2  11   3        0.52        0.58      4.89 o 
  -1  11   3       51.40       51.58     14.69 o 
   0  11   3      409.13      397.53     22.44 o 
   1  11   3      350.71      345.00     22.44 o 
   2  11   3      436.63      403.64     24.68 o 
 -12  12   3      105.14      118.57     16.22 o 
 -11  12   3      100.98       63.22     12.81 o 
 -10  12   3       10.79       -1.53      7.76 o 
  -9  12   3       35.70       24.09      9.75 o 
  -8  12   3       16.71       10.69      8.34 o 
  -7  12   3       87.68       77.79     12.81 o 
  -6  12   3        0.41      -10.40      6.93 o 
  -5  12   3       98.26       75.68     12.46 o 
  -4  12   3       62.48       37.60     10.46 o 
  -3  12   3       60.80       40.54     10.22 o 
  -2  12   3       47.47       27.97      9.17 o 
  -1  12   3       21.72       29.38     10.46 o 
   0  12   3       25.07       24.09     10.93 o 
 -11  13   3      399.81      475.44     29.38 o 
 -10  13   3       64.70       78.03     14.34 o 
  -9  13   3       65.05       53.82     12.57 o 
  -8  13   3       34.45       27.85     10.46 o 
  -7  13   3       12.93       -1.65      8.70 o 
  -6  13   3        0.57      -10.34      7.87 o 
  -5  13   3       54.36       39.37     10.69 o 
  -4  13   3       20.90        2.00      8.93 o 
  -3  13   3        8.70      -11.16      7.87 o 
  -8  14   3      160.01      161.81     17.86 o 
  -7  14   3        2.43       -2.59      8.93 o 
  -6  14   3        3.00       -8.46      8.23 o 
  -5  14   3       56.74       34.31     11.28 o 
   2 -15   4        0.10       -0.71      8.34 o 
   4 -15   4      114.01       89.19     13.28 o 
   5 -15   4       43.57       25.50     10.69 o 
   6 -15   4      234.56      209.99     20.09 o 
   7 -15   4      299.31      290.01     22.91 o 
   8 -15   4      143.50      123.50     16.33 o 
   9 -15   4        0.77       -3.06     10.11 o 
  10 -15   4       76.51       38.54     12.93 o 
   0 -14   4        6.24       -2.59      8.70 o 
   1 -14   4      141.36      110.10     13.63 o 
   2 -14   4       25.40       26.56      8.81 o 
   3 -14   4        9.13        7.23      7.23 o 
   4 -14   4      206.43      200.23     17.51 o 
   5 -14   4       21.61       25.15      9.52 o 
   6 -14   4      556.72      586.13     27.97 o 
   7 -14   4      734.01      797.41     32.55 o 
   8 -14   4      465.03      479.20     27.38 o 
   9 -14   4      299.06      314.92     22.91 o 
  10 -14   4      120.61       71.21     14.10 o 
  11 -14   4       22.14      -13.51     10.69 o 
  -2 -13   4       58.35       58.28     12.93 o 
  -1 -13   4       89.44       78.03     12.57 o 
   0 -13   4        9.33       14.22      8.34 o 
   1 -13   4        2.68       -7.29      6.70 o 
   2 -13   4       16.82        1.47      7.05 o 
   3 -13   4        0.60       -7.27      6.09 o 
   4 -13   4       24.82        6.70      7.99 o 
   5 -13   4       39.71       26.20      9.17 o 
   6 -13   4       36.78       34.66      9.99 o 
   7 -13   4        2.95       -4.94      7.52 o 
   8 -13   4       36.37       25.03      9.40 o 
   9 -13   4      434.00      452.88     26.09 o 
  10 -13   4      722.19      727.73     33.37 o 
  11 -13   4      580.85      578.73     31.02 o 
  12 -13   4      904.24     1004.93     40.42 o 
  -3 -12   4      566.13      571.44     27.85 o 
  -2 -12   4      154.64      177.79     17.74 o 
  -1 -12   4      291.68      311.16     20.09 o 
   0 -12   4       49.13       58.05     10.11 o 
   1 -12   4       86.77       77.20     10.22 o 
   2 -12   4       83.14       57.41      8.35 o 
   3 -12   4      936.94      905.96     15.33 o 
   4 -12   4        0.98       -0.66      4.25 o 
   5 -12   4       73.70       70.21      6.78 o 
   6 -12   4       12.81        7.24      4.71 o 
   7 -12   4       67.96       32.90     10.81 o 
   8 -12   4      142.80      150.53     16.57 o 
   9 -12   4       18.69        9.40      8.81 o 
  10 -12   4       43.86       36.66     10.34 o 
  11 -12   4      405.11      406.46     25.26 o 
  12 -12   4      901.86      887.42     36.66 o 
  13 -12   4      268.19      238.19     22.68 o 
  -5 -11   4     1153.27     1192.82     40.31 o 
  -4 -11   4     1691.16     1772.96     46.77 o 
  -3 -11   4     1966.87     2032.89     48.06 o 
  -2 -11   4     1310.32     1351.11     36.90 o 
  -1 -11   4     1408.85     1366.85     35.72 o 
   0 -11   4      475.68      503.64     21.27 o 
   1 -11   4      324.56      330.90      9.61 o 
   2 -11   4      434.00      456.46     10.77 o 
   3 -11   4      516.83      524.19     11.27 o 
   4 -11   4       47.84       46.87      8.17 o 
   5 -11   4      528.97      521.59     17.74 o 
   6 -11   4        0.67        6.82      5.52 o 
   7 -11   4      432.19      436.31     16.92 o 
   8 -11   4       40.21       32.55      7.40 o 
   9 -11   4      119.88       87.78     11.93 o 
  10 -11   4      117.55       88.72     13.51 o 
  11 -11   4       67.70       77.09     12.10 o 
  12 -11   4        2.73       -0.59      8.34 o 
  13 -11   4      109.56       99.41     14.92 o 
  -6 -10   4        7.78      -13.57      9.05 o 
  -5 -10   4      166.30      121.15     15.39 o 
  -4 -10   4      563.04      567.68     26.09 o 
  -3 -10   4     1203.42     1145.00     33.96 o 
  -2 -10   4     3151.39     3265.90     56.87 o 
  -1 -10   4     3538.17     3547.92     57.23 o 
   0 -10   4     2488.07     2539.97     25.63 o 
   1 -10   4     1539.70     1491.85     18.65 o 
   2 -10   4     1123.22     1141.24     15.89 o 
   3 -10   4      479.92      489.20     13.69 o 
   4 -10   4       73.63       75.56      8.23 o 
   5 -10   4       41.60       53.94      7.52 o 
   6 -10   4     1006.31     1078.25     25.03 o 
   7 -10   4     2114.21     2175.07     37.25 o 
   8 -10   4       85.50       78.97      8.46 o 
   9 -10   4       15.72       -3.06      5.41 o 
  10 -10   4        1.77       -2.94      5.64 o 
  11 -10   4      247.36      217.37     11.50 o 
  12 -10   4      109.80       88.98      8.41 o 
  13 -10   4       69.23       61.69     12.69 o 
  14 -10   4      146.17      141.01     16.10 o 
  -7  -9   4      419.08      460.40     26.32 o 
  -6  -9   4      389.26      378.49     23.15 o 
  -5  -9   4      343.07      327.14     20.80 o 
  -4  -9   4       14.66       15.86      8.34 o 
  -3  -9   4       13.03        4.35      7.29 o 
  -2  -9   4      933.35      953.46     27.73 o 
  -1  -9   4      955.55      958.57     17.33 o 
   0  -9   4     2777.56     2744.07     25.64 o 
   1  -9   4     2638.87     2585.23     29.16 o 
   2  -9   4     3974.01     3978.54     37.21 o 
   3  -9   4     3115.86     3234.18     31.75 o 
   4  -9   4     2128.47     2164.26     35.49 o 
   5  -9   4     1376.54     1427.96     27.97 o 
   6  -9   4        0.88       11.28      4.94 o 
   7  -9   4       25.21       37.60      6.70 o 
   8  -9   4       18.89       34.31      6.82 o 
   9  -9   4      529.64      584.25     19.27 o 
  10  -9   4      400.86      383.08     16.57 o 
  11  -9   4      543.68      498.00     19.39 o 
  12  -9   4       27.31       12.01     11.57 o 
  13  -9   4      150.36      109.97     10.46 o 
  14  -9   4       70.91       61.57     10.93 o 
  -8  -8   4     1126.55     1137.01     38.66 o 
  -7  -8   4     1549.72     1607.86     43.48 o 
  -6  -8   4     1791.17     1800.46     43.95 o 
  -5  -8   4     1444.16     1414.91     36.90 o 
  -4  -8   4     1610.53     1611.03     37.49 o 
  -3  -8   4      572.28      591.06     21.86 o 
  -2  -8   4      175.02      196.36     13.98 o 
  -1  -8   4       12.90       15.18      4.59 o 
   0  -8   4       44.57       52.80      4.90 o 
   1  -8   4     1020.79     1098.53     19.33 o 
   2  -8   4     2084.99     2083.91     23.39 o 
   3  -8   4     4606.61     4657.90     53.05 o 
   4  -8   4     2639.73     2787.87     40.19 o 
   5  -8   4     2022.68     2099.16     34.08 o 
   6  -8   4     1764.57     1779.54     31.02 o 
   7  -8   4     2857.02     2872.13     42.30 o 
   8  -8   4       16.31       17.86      5.88 o 
   9  -8   4      164.44      184.60     11.63 o 
  10  -8   4       27.73       33.61      7.17 o 
  11  -8   4      275.96      280.96     15.39 o 
  12  -8   4      171.78      177.08     13.87 o 
  13  -8   4       24.91       22.88     14.16 o 
  14  -8   4       13.33        7.52      7.52 o 
  -9  -7   4     1018.31      975.79     36.07 o 
  -8  -7   4     1961.13     1837.82     46.53 o 
  -7  -7   4     2620.22     2487.05     52.06 o 
  -6  -7   4     2895.01     2771.66     52.76 o 
  -5  -7   4     2809.94     2750.86     50.18 o 
  -4  -7   4     3029.97     3044.16     50.76 o 
  -3  -7   4     2779.66     2777.30     45.83 o 
  -2  -7   4     4292.08     4252.28     38.35 o 
  -1  -7   4     2758.12     2757.97     29.53 o 
   0  -7   4      591.49      670.77     15.16 o 
   1  -7   4       33.93       32.18      3.58 o 
   2  -7   4      373.91      392.16      9.40 o 
   3  -7   4      229.29      206.46     10.22 o 
   4  -7   4     1487.58     1561.80     27.38 o 
   5  -7   4      759.70      718.91     18.45 o 
   6  -7   4     1488.33     1561.09     28.32 o 
   7  -7   4     2724.81     2684.47     40.31 o 
   8  -7   4     1771.82     1851.10     33.37 o 
   9  -7   4     1214.25     1248.52     19.45 o 
  10  -7   4      286.60      309.22     10.09 o 
  11  -7   4        5.32        1.06      5.88 o 
  12  -7   4      320.40      334.19     18.10 o 
  13  -7   4       17.80       18.57      8.11 o 
  14  -7   4       94.99      100.82     12.93 o 
 -10  -6   4       14.35       12.34     10.58 o 
  -9  -6   4      238.16      249.12     19.74 o 
  -8  -6   4     1467.06     1492.35     40.19 o 
  -7  -6   4     2226.27     2241.82     47.24 o 
  -6  -6   4     4065.30     4010.66     63.10 o 
  -5  -6   4     2084.96     2125.95     41.36 o 
  -4  -6   4     6819.67     6777.74     82.37 o 
  -3  -6   4     4772.52     4769.47     53.35 o 
  -2  -6   4     3664.43     3485.96     34.02 o 
  -1  -6   4     2178.18     2075.25     23.29 o 
   0  -6   4     7499.03     7540.20     55.57 o 
   1  -6   4     5050.35     5373.01     41.77 o 
   2  -6   4     4144.55     4611.10     43.24 o 
   3  -6   4      174.81      150.53      8.70 o 
   4  -6   4      326.78      433.72     13.51 o 
   5  -6   4      115.74      137.72      9.05 o 
   6  -6   4     2124.25     2104.45     33.25 o 
   7  -6   4     1546.92     1471.79     27.97 o 
   8  -6   4      746.16      672.44     12.67 o 
   9  -6   4       14.18       14.95      3.86 o 
  10  -6   4     1206.28     1191.83     19.22 o 
  11  -6   4      719.02      684.13     23.74 o 
  12  -6   4      248.16      260.75     17.04 o 
  13  -6   4        0.28       -9.87      6.58 o 
  14  -6   4       35.78       17.63     10.22 o 
 -10  -5   4      454.66      464.63     24.79 o 
  -9  -5   4      797.28      773.08     29.02 o 
  -8  -5   4       64.90       59.58     10.69 o 
  -7  -5   4       52.74       37.96      8.58 o 
  -6  -5   4     1489.83     1541.59     34.78 o 
  -5  -5   4     2237.09     2251.22     40.66 o 
  -4  -5   4     9819.77     9778.18    104.93 o 
  -3  -5   4     2149.38     1999.04     33.49 o 
  -2  -5   4     8298.85     8202.40     60.69 o 
  -1  -5   4     9788.60    10065.87     69.87 o 
   0  -5   4     7071.03     7311.95     52.47 o 
   1  -5   4     2923.40     2939.37     25.28 o 
   2  -5   4     3521.34     3732.68     29.26 o 
   3  -5   4     5417.82     5904.18     62.98 o 
   4  -5   4     6472.51     6952.82     72.50 o 
   5  -5   4      630.35      662.51     16.57 o 
   6  -5   4        5.00       12.53      2.70 o 
   7  -5   4      293.23      292.68      7.90 o 
   8  -5   4        2.86        0.28      2.82 o 
   9  -5   4      173.53      189.80      8.18 o 
  10  -5   4      802.53      769.48     15.91 o 
  11  -5   4      760.08      729.03     20.15 o 
  12  -5   4       98.72       84.84     11.28 o 
  13  -5   4      270.03      241.60     17.98 o 
  14  -5   4       87.08       83.08     13.63 o 
 -11  -4   4     2029.78     2036.65     50.65 o 
 -10  -4   4     2872.21     2969.89     59.11 o 
  -9  -4   4     2505.69     2457.68     50.76 o 
  -8  -4   4     2518.48     2447.81     48.18 o 
  -7  -4   4     1163.90     1197.64     30.90 o 
  -6  -4   4     1411.57     1397.76     31.61 o 
  -5  -4   4       20.99       15.51      5.76 o 
  -4  -4   4      723.69      724.55     19.51 o 
  -3  -4   4     3258.71     3278.21     37.07 o 
  -2  -4   4     7433.54     7251.05     53.42 o 
  -1  -4   4     8022.99     7944.83     55.77 o 
   0  -4   4    14729.12    15126.90    122.85 o 
   1  -4   4     6677.22     6565.52     45.65 o 
   2  -4   4    14082.61    14372.04    129.85 o 
   3  -4   4     4397.66     4467.65     50.29 o 
   4  -4   4     2267.97     2231.15     50.12 o 
   5  -4   4     3343.40     3536.19     28.84 o 
   6  -4   4     4216.56     4325.97     35.25 o 
   7  -4   4      425.49      441.40      9.76 o 
   8  -4   4      615.60      575.41     12.23 o 
   9  -4   4       89.35       86.26      6.04 o 
  10  -4   4      177.98      176.76      9.20 o 
  11  -4   4       71.93       67.77      9.64 o 
  12  -4   4       48.40       43.13      9.40 o 
  13  -4   4      219.72      247.47     18.10 o 
 -12  -3   4     1430.95     1398.34     42.54 o 
 -11  -3   4     1944.95     1864.85     46.89 o 
 -10  -3   4     4503.78     4258.96     70.86 o 
  -9  -3   4     6743.75     6493.72     88.60 o 
  -8  -3   4     7417.88     7660.81     96.12 o 
  -7  -3   4     4311.69     4481.87     64.28 o 
  -6  -3   4     6235.74     6301.36     77.32 o 
  -5  -3   4     4823.42     4857.07     61.46 o 
  -4  -3   4     1740.50     1662.74     29.02 o 
  -3  -3   4      683.60      668.33     11.51 o 
  -2  -3   4      237.94      225.39      6.31 o 
  -1  -3   4     6553.06     7056.40     49.17 o 
   0  -3   4     2995.36     3169.83     24.93 o 
   1  -3   4     4085.50     4274.88     32.13 o 
   2  -3   4    15820.80    16923.13    149.35 o 
   3  -3   4     8618.59     8521.44     82.84 o 
   4  -3   4    10250.28     9916.03     65.74 o 
   5  -3   4    10343.38    10139.86     84.43 o 
   6  -3   4     2814.72     2699.64     32.55 o 
   7  -3   4     1974.59     1999.48     22.99 o 
   8  -3   4     1118.23     1171.44     24.32 o 
   9  -3   4      458.83      458.63     16.69 o 
  10  -3   4       90.42       76.03      9.05 o 
  11  -3   4        6.09       -8.81      5.88 o 
  12  -3   4       11.37       -3.76      7.40 o 
 -12  -2   4      505.64      507.52     26.09 o 
 -11  -2   4      739.49      723.26     28.55 o 
 -10  -2   4     2144.86     2130.89     47.00 o 
  -9  -2   4     3349.64     3251.80     56.17 o 
  -8  -2   4     6357.31     6109.94     79.79 o 
  -7  -2   4     7431.33     7433.78     88.37 o 
  -6  -2   4    15807.92    15720.32    153.82 o 
  -5  -2   4    12284.91    12271.72     85.27 o 
  -4  -2   4    12564.28    12818.16    163.45 o 
  -3  -2   4    17574.42    18145.88     95.35 o 
  -2  -2   4     4576.09     4717.62     29.25 o 
  -1  -2   4     3149.31     3230.07     32.29 o 
   0  -2   4      949.26     1010.01     10.42 o 
   1  -2   4      203.95      232.67      8.34 o 
   2  -2   4     6800.01     7407.46     72.15 o 
   3  -2   4     1886.50     1871.61     19.51 o 
   4  -2   4     8508.89     8598.76     58.58 o 
   5  -2   4     5616.25     5616.79     47.30 o 
   6  -2   4     6237.07     6185.03     65.92 o 
   7  -2   4     3097.22     3010.55     41.48 o 
   8  -2   4     3639.98     3506.79     48.77 o 
   9  -2   4     3398.18     3338.40     49.82 o 
  10  -2   4      288.84      288.83     15.86 o 
  11  -2   4      291.90      255.58     16.45 o 
  12  -2   4        6.30       -4.70      7.40 o 
 -13  -1   4      458.92      417.98     25.50 o 
 -12  -1   4      392.32      400.94     23.15 o 
 -11  -1   4      356.13      317.62     19.86 o 
 -10  -1   4       14.88        5.41      7.17 o 
  -9  -1   4     2673.06     2555.21     47.36 o 
  -8  -1   4     2498.69     2442.17     43.71 o 
  -7  -1   4     3215.70     3167.31     48.06 o 
  -6  -1   4     8805.06     8800.50     66.51 o 
  -5  -1   4    17478.73    17486.12    124.50 o 
  -4  -1   4    15183.40    15002.91    100.13 o 
  -3  -1   4    24718.62    24936.77    133.00 o 
  -2  -1   4    16617.93    16808.96    202.29 o 
  -1  -1   4    24646.55    25414.53    180.85 o 
   0  -1   4    14960.02    15809.27    105.79 o 
   1  -1   4     6618.73     6843.59     48.85 o 
   3  -1   4       60.43       57.13      3.36 o 
   4  -1   4      198.32      166.39      7.52 o 
   5  -1   4     4083.53     4083.52     47.59 o 
   6  -1   4     1077.03     1084.13     22.21 o 
   7  -1   4     3093.20     3057.32     43.60 o 
   8  -1   4     3982.17     3892.68     54.05 o 
   9  -1   4     2391.46     2344.05     41.83 o 
  10  -1   4     1365.84     1345.35     32.78 o 
  11  -1   4      972.81     1006.93     30.55 o 
  12  -1   4      578.65      640.77     26.67 o 
 -13   0   4     1350.65     1390.82     41.72 o 
 -12   0   4     2932.56     2964.61     58.75 o 
 -11   0   4     2798.12     2688.35     53.00 o 
 -10   0   4     1844.12     1922.43     41.83 o 
  -9   0   4      198.31      171.56     13.28 o 
  -8   0   4      607.44      606.81     20.33 o 
  -7   0   4     1001.57     1063.46     15.26 o 
  -6   0   4     5298.81     5214.02     42.70 o 
  -5   0   4     5244.41     5181.94     98.35 o 
  -4   0   4     6480.23     6262.58     67.33 o 
  -3   0   4    14665.13    14564.18     94.89 o 
  -2   0   4    26131.76    25616.16    176.45 o 
  -1   0   4    19903.24    20113.04    145.06 o 
   0   0   4    23656.13    23666.93    211.34 o 
   1   0   4    19765.50    19331.73    108.26 o 
   2   0   4    14719.58    14282.33     76.05 o 
   3   0   4     7658.15     7346.12     72.85 o 
   4   0   4     1543.90     1437.36     23.85 o 
   5   0   4      321.73      335.37     12.46 o 
   6   0   4       21.24       37.60      6.35 o 
   7   0   4     1206.56     1191.18     27.03 o 
   8   0   4     1024.28     1013.15     26.79 o 
   9   0   4     1505.12     1599.63     35.60 o 
  10   0   4      543.34      511.16     22.44 o 
  11   0   4     1140.39     1194.35     34.19 o 
  12   0   4      982.81     1003.40     33.49 o 
 -13   1   4     2657.29     2742.28     57.93 o 
 -12   1   4     4017.92     4094.80     69.45 o 
 -11   1   4     3279.74     3235.23     57.70 o 
 -10   1   4     5162.52     5070.70     72.74 o 
  -9   1   4     2921.41     2856.85     48.53 o 
  -8   1   4     5891.77     5954.22     50.28 o 
  -7   1   4     4085.12     4203.64     38.04 o 
  -6   1   4     2781.97     2875.65     38.90 o 
  -5   1   4      112.90       96.00      6.46 o 
  -4   1   4      705.69      617.74     14.69 o 
  -3   1   4    11052.94    11318.56     75.43 o 
  -2   1   4     6958.72     6850.76     94.89 o 
  -1   1   4    12558.75    12557.76     82.84 o 
   0   1   4    18382.26    18429.53    124.01 o 
   1   1   4    23755.40    23747.37    126.40 o 
   2   1   4    13138.72    12810.50     86.81 o 
   3   1   4    12915.32    12674.67     87.06 o 
   4   1   4     6197.03     5836.15     65.69 o 
   5   1   4     3223.06     3028.06     43.48 o 
   6   1   4     2366.50     2307.15     38.78 o 
   7   1   4     1291.38     1351.81     30.55 o 
   8   1   4      175.83      163.45     13.98 o 
   9   1   4       71.17       53.00     10.22 o 
  10   1   4      259.83      251.82     18.45 o 
  11   1   4      853.42      915.50     31.73 o 
 -14   2   4      572.33      574.85     27.97 o 
 -13   2   4     1684.90     1728.07     44.54 o 
 -12   2   4     3863.90     4001.73     67.45 o 
 -11   2   4     6430.32     6535.20     88.72 o 
 -10   2   4     6945.42     7019.80     89.89 o 
  -9   2   4     5525.77     5358.16     48.75 o 
  -8   2   4    12424.43    12327.95     90.44 o 
  -7   2   4    12694.30    12707.77    130.67 o 
  -6   2   4     7420.16     7501.35     83.55 o 
  -5   2   4     7999.23     8343.41     90.36 o 
  -4   2   4     2366.61     2543.22     36.78 o 
  -3   2   4     1151.59     1331.50     13.34 o 
  -2   2   4      172.24      241.35     18.98 o 
  -1   2   4     3453.41     3388.96     27.19 o 
   0   2   4     5046.02     4770.08     29.86 o 
   1   2   4     9762.33     9318.05     66.62 o 
   2   2   4     6980.75     6595.75     50.79 o 
   3   2   4    15360.10    15133.87    134.37 o 
   4   2   4     9047.98     8979.29     67.39 o 
   5   2   4    11336.48    11104.38    116.10 o 
   6   2   4     2097.98     1987.53     37.60 o 
   7   2   4     1743.65     1756.63     37.37 o 
   8   2   4      595.22      634.07     23.85 o 
   9   2   4      958.62     1024.90     31.84 o 
  10   2   4      301.10      293.53     20.09 o 
  11   2   4        4.64       -3.41      9.64 o 
 -14   3   4       52.10       27.26     11.63 o 
 -13   3   4      137.82       96.36     13.40 o 
 -12   3   4      506.28      515.15     23.27 o 
 -11   3   4     3723.64     3691.63     61.22 o 
 -10   3   4     4940.01     5021.41     48.87 o 
  -9   3   4     8349.81     8184.66     95.53 o 
  -8   3   4    13084.52    13035.62    138.07 o 
  -7   3   4    13741.39    13738.32    143.24 o 
  -6   3   4    14907.07    15049.82    153.70 o 
  -5   3   4     9832.57     9376.54    102.11 o 
  -4   3   4    18766.44    19453.78    190.01 o 
  -3   3   4    18162.99    19217.47    187.31 o 
  -2   3   4     7088.45     7583.70     72.56 o 
  -1   3   4      455.05      443.40      7.46 o 
   0   3   4       56.95       53.03      4.14 o 
   1   3   4      379.09      406.18     18.04 o 
   2   3   4      887.41      819.50     13.61 o 
   3   3   4     5625.62     5442.38     46.16 o 
   4   3   4     5372.34     5278.94     55.23 o 
   5   3   4     4609.06     4654.96     64.16 o 
   6   3   4     6040.46     6012.41     79.08 o 
   7   3   4     4857.31     4700.90     69.68 o 
   8   3   4     2202.79     2249.57     47.36 o 
   9   3   4      348.25      316.33     20.68 o 
  10   3   4      311.05      325.50     22.21 o 
 -14   4   4      606.36      611.16     28.44 o 
 -13   4   4       18.38       11.63      9.64 o 
 -12   4   4      383.56      358.05     19.39 o 
 -11   4   4      598.03      606.77     21.68 o 
 -10   4   4     1033.58      999.05     27.26 o 
  -9   4   4     1627.43     1565.20     33.84 o 
  -8   4   4     7821.71     7583.14     92.71 o 
  -7   4   4    10266.57    10166.31    114.81 o 
  -6   4   4    13692.78    13496.02    143.12 o 
  -5   4   4    16311.80    16150.28    165.10 o 
  -4   4   4    25896.75    25779.59    248.06 o 
  -3   4   4    16797.86    17048.28    170.62 o 
  -2   4   4    15007.23    15390.78    113.92 o 
  -1   4   4    12679.16    13214.79     92.67 o 
   0   4   4     6167.10     6173.73     50.40 o 
   1   4   4     3019.64     2939.34     30.16 o 
   2   4   4        1.95        9.85      3.35 o 
   3   4   4       48.77       62.61      5.25 o 
   4   4   4      139.57      154.47     10.16 o 
   5   4   4     1957.42     1876.95     39.72 o 
   6   4   4     1979.90     1984.71     42.77 o 
   7   4   4     2472.60     2445.22     49.82 o 
   8   4   4     2510.16     2536.88     53.11 o 
   9   4   4     2181.65     2293.40     52.64 o 
 -14   5   4     1768.09     1779.19     46.06 o 
 -13   5   4     1539.62     1507.04     40.42 o 
 -12   5   4      856.20      864.98     28.67 o 
 -11   5   4      220.80      235.84     15.39 o 
 -10   5   4       25.37       36.43      7.40 o 
  -9   5   4       25.26       32.31      6.82 o 
  -8   5   4     1861.10     1842.76     38.43 o 
  -7   5   4     3513.23     3529.94     55.70 o 
  -6   5   4     9695.42     9736.59    112.57 o 
  -5   5   4     8684.56     8653.75    101.41 o 
  -4   5   4    15202.52    14926.20    155.70 o 
  -3   5   4    17593.61    17145.46    174.03 o 
  -2   5   4    14884.98    14379.09    149.00 o 
  -1   5   4    11947.83    11891.66     95.71 o 
   0   5   4    13444.15    13209.10     95.28 o 
   1   5   4    11215.41    11139.95    173.38 o 
   2   5   4     6219.99     6098.94     52.89 o 
   3   5   4     3179.00     3117.75     33.81 o 
   4   5   4        7.00       13.04      7.64 o 
   5   5   4        1.16      -10.05      6.70 o 
   6   5   4       71.71       68.04     12.34 o 
   7   5   4      538.63      520.44     25.73 o 
   8   5   4      829.54      837.01     32.78 o 
 -14   6   4     1693.54     1762.15     45.83 o 
 -13   6   4     2397.97     2421.37     51.23 o 
 -12   6   4     2942.50     3153.21     59.46 o 
 -11   6   4     4533.92     4651.67     74.38 o 
 -10   6   4     2486.25     2520.31     50.41 o 
  -9   6   4      976.57      983.89     29.61 o 
  -8   6   4       21.74       29.96      6.93 o 
  -7   6   4       60.85       80.49      9.28 o 
  -6   6   4      361.97      340.19     16.45 o 
  -5   6   4     1209.72     1144.53     28.55 o 
  -4   6   4     4940.15     4833.69     67.10 o 
  -3   6   4    11556.03    11333.52    125.26 o 
  -2   6   4     9867.46     9642.93    109.52 o 
  -1   6   4    17342.24    17280.02    121.49 o 
   0   6   4    10344.54    10186.93     79.17 o 
   1   6   4    10545.17    10178.65     79.64 o 
   2   6   4     5636.27     5569.27     53.64 o 
   3   6   4     5898.17     5920.52     80.73 o 
   4   6   4     3735.83     3840.63     63.34 o 
   5   6   4     2046.63     2015.38     45.59 o 
   6   6   4      588.26      592.24     26.79 o 
   7   6   4       35.66       31.37     11.87 o 
   8   6   4       61.89       32.90     13.04 o 
 -14   7   4      816.05      856.98     31.84 o 
 -13   7   4     2070.59     2201.51     51.47 o 
 -12   7   4     2910.51     2944.86     59.58 o 
 -11   7   4     4708.70     4724.52     78.26 o 
 -10   7   4     5606.82     5495.14     84.96 o 
  -9   7   4     5506.14     5397.37     82.14 o 
  -8   7   4     4147.53     4216.42     68.98 o 
  -7   7   4     2463.31     2498.22     49.24 o 
  -6   7   4      338.10      344.65     17.16 o 
  -5   7   4      749.75      843.59     25.73 o 
  -4   7   4      628.13      583.07     20.92 o 
  -3   7   4     1118.74     1111.98     27.97 o 
  -2   7   4     3131.35     3017.60     49.59 o 
  -1   7   4     3127.78     3158.05     35.69 o 
   0   7   4     7573.46     7542.41     64.93 o 
   1   7   4     8453.04     8444.32     71.07 o 
   2   7   4     7138.31     7082.10     63.08 o 
   3   7   4     6407.65     6600.06     90.48 o 
   4   7   4     3353.26     3237.22     60.05 o 
   5   7   4     3299.67     3269.42     62.51 o 
   6   7   4     2563.20     2640.52     57.58 o 
   7   7   4     1102.08     1147.46     39.60 o 
 -13   8   4      587.45      588.24     28.32 o 
 -12   8   4      674.97      768.62     31.14 o 
 -11   8   4     1365.96     1411.50     41.25 o 
 -10   8   4     2950.53     2921.13     59.81 o 
  -9   8   4     8696.66     8335.07    113.75 o 
  -8   8   4    10184.66     9975.95    127.38 o 
  -7   8   4     8819.14     8802.40    114.57 o 
  -6   8   4     6151.75     6132.85     87.31 o 
  -5   8   4     4712.57     4659.19     71.09 o 
  -4   8   4      189.80      174.85     13.40 o 
  -3   8   4      229.85      217.98     14.10 o 
  -2   8   4       13.78        9.52      5.41 o 
  -1   8   4       29.23       30.97      6.64 o 
   0   8   4     1191.26     1116.58     24.03 o 
   1   8   4     1550.00     1533.64     43.24 o 
   2   8   4     3595.85     3581.76     62.40 o 
   3   8   4     4059.19     4075.64     69.68 o 
   4   8   4     3855.77     3966.24     70.86 o 
   5   8   4     3495.17     3663.07     70.03 o 
   6   8   4     2360.56     2539.35     59.34 o 
 -14   9   4        0.73       -3.29      7.76 o 
 -13   9   4       25.16       24.91      9.99 o 
 -12   9   4      388.36      341.01     22.09 o 
 -11   9   4     1084.11     1105.04     37.96 o 
 -10   9   4     2802.62     2831.35     60.63 o 
  -9   9   4     1351.98     1395.99     40.31 o 
  -8   9   4     2010.42     2077.07     48.88 o 
  -7   9   4     5435.70     5343.20     83.55 o 
  -6   9   4    10065.49     9710.62    123.74 o 
  -5   9   4    12327.70    12061.01    143.48 o 
  -4   9   4     5734.42     5560.71     80.96 o 
  -3   9   4     4312.51     4155.08     65.92 o 
  -2   9   4     2913.45     2817.84     51.12 o 
  -1   9   4     1082.41     1048.31     21.20 o 
   0   9   4       66.02       71.67      7.23 o 
   1   9   4        2.02        1.76      8.11 o 
   2   9   4      100.08       76.15     13.04 o 
   3   9   4      369.88      368.15     23.03 o 
   4   9   4      855.45      898.11     34.78 o 
 -13  10   4       95.98       88.48     14.34 o 
 -12  10   4       55.70       50.06     11.99 o 
 -11  10   4      131.51      105.99     14.57 o 
 -10  10   4      139.06      124.44     14.69 o 
  -9  10   4      794.87      770.38     31.37 o 
  -8  10   4     1587.52     1566.38     43.13 o 
  -7  10   4     1199.86     1223.26     37.37 o 
  -6  10   4     2032.28     2063.67     47.94 o 
  -5  10   4     5827.37     5633.68     85.19 o 
  -4  10   4     6209.84     6085.38     88.60 o 
  -3  10   4     9073.12     8969.61    114.92 o 
  -2  10   4     7008.74     6984.32     95.18 o 
  -1  10   4     2642.58     2554.45     35.90 o 
   0  10   4     1639.75     1730.07     43.36 o 
   1  10   4     1051.73     1133.13     36.19 o 
   2  10   4      557.61      567.68     27.50 o 
   3  10   4       17.04       -9.17     10.11 o 
 -13  11   4      199.78      197.41     20.92 o 
 -12  11   4      205.00      232.31     21.86 o 
 -11  11   4      180.74      194.12     18.92 o 
 -10  11   4      355.91      345.47     23.03 o 
  -9  11   4       52.21       41.25     10.22 o 
  -8  11   4       57.15       41.36     10.46 o 
  -7  11   4      508.30      522.44     25.85 o 
  -6  11   4     2115.92     2090.70     49.82 o 
  -5  11   4     1263.72     1234.77     36.90 o 
  -4  11   4     1133.16     1204.57     35.84 o 
  -3  11   4     1967.42     1957.68     45.71 o 
  -2  11   4     4219.60     4298.91     71.56 o 
  -1  11   4     6264.25     6159.32     64.09 o 
   0  11   4     3854.62     3892.21     70.97 o 
   1  11   4     3235.07     3379.88     67.21 o 
 -12  12   4      467.75      454.99     29.26 o 
 -11  12   4      266.94      266.51     22.33 o 
 -10  12   4      430.38      462.16     27.73 o 
  -9  12   4      254.42      265.57     21.39 o 
  -8  12   4       81.97       70.50     12.69 o 
  -7  12   4      151.97      112.22     14.34 o 
  -6  12   4        1.58      -10.40      6.93 o 
  -5  12   4      160.19      155.58     16.22 o 
  -4  12   4      235.04      234.43     18.45 o 
  -3  12   4      307.50      320.68     20.21 o 
  -2  12   4     1794.64     1887.18     45.71 o 
  -1  12   4     1536.29     1596.81     44.89 o 
   0  12   4     2339.06     2416.08     56.76 o 
 -10  13   4      615.75      682.37     33.84 o 
  -9  13   4      292.47      292.01     23.62 o 
  -8  13   4      504.25      502.46     27.50 o 
  -7  13   4      864.66      886.01     34.78 o 
  -6  13   4      230.27      200.70     18.10 o 
  -5  13   4      187.04      197.88     18.45 o 
  -4  13   4       92.08       79.44     12.34 o 
  -3  13   4       88.93       84.37     12.57 o 
   2 -15   5      585.48      619.50     26.44 o 
   4 -15   5     3261.63     3549.56     69.45 o 
   5 -15   5     2803.20     3005.97     64.39 o 
   6 -15   5     2831.32     2900.92     64.86 o 
   7 -15   5     2711.41     2832.88     65.45 o 
   8 -15   5     2457.09     2616.67     63.92 o 
   9 -15   5     2296.07     2339.82     61.10 o 
  10 -15   5      840.79      796.35     36.31 o 
   0 -14   5        2.24       -2.35      8.58 o 
   1 -14   5        5.62       -1.06      7.87 o 
   2 -14   5       96.21       92.24     11.99 o 
   3 -14   5      112.70       91.51      8.11 o 
   4 -14   5      601.03      628.31     27.73 o 
   5 -14   5      951.86      978.72     34.66 o 
   6 -14   5     3395.34     3485.87     69.92 o 
   7 -14   5     3016.56     3061.08     66.04 o 
   8 -14   5     4068.00     4183.99     81.08 o 
   9 -14   5     2962.90     3080.59     69.45 o 
  10 -14   5     3067.00     3305.38     73.21 o 
  11 -14   5     2958.69     3193.51     72.97 o 
  -2 -13   5      607.93      654.99     29.26 o 
  -1 -13   5      511.37      480.96     24.91 o 
   0 -13   5      706.21      803.28     28.91 o 
   1 -13   5      387.80      449.59     21.50 o 
   2 -13   5       59.85       59.92      9.94 o 
   3 -13   5       87.33       76.71      6.05 o 
   4 -13   5      202.15      236.50     11.38 o 
   5 -13   5      262.54      286.93     12.43 o 
   6 -13   5      265.40      285.07     19.86 o 
   7 -13   5      874.07      919.15     34.31 o 
   8 -13   5     2095.37     2060.38     52.29 o 
   9 -13   5     2713.67     2645.22     61.22 o 
  10 -13   5     3603.27     3658.26     75.21 o 
  11 -13   5     3694.95     3809.49     78.61 o 
  12 -13   5     2747.97     2731.00     66.04 o 
  -3 -12   5      523.05      523.97     26.20 o 
  -2 -12   5      839.79      864.86     31.14 o 
  -1 -12   5      486.18      519.38     23.97 o 
   0 -12   5     1581.38     1609.15     38.31 o 
   1 -12   5     1521.88     1520.92     25.26 o 
   2 -12   5     1254.68     1260.38     18.67 o 
   3 -12   5      317.60      338.00     12.14 o 
   4 -12   5      302.94      324.18     13.40 o 
   5 -12   5       66.42       71.69     20.21 o 
   6 -12   5       14.76       11.63      6.46 o 
   7 -12   5      104.78      125.38     11.52 o 
   8 -12   5      765.52      854.40     24.79 o 
   9 -12   5      750.76      782.25     24.21 o 
  10 -12   5     1478.16     1528.07     45.24 o 
  11 -12   5     2101.51     2154.39     55.23 o 
  12 -12   5     2355.88     2348.40     59.34 o 
  13 -12   5     2300.52     2352.39     60.28 o 
  -5 -11   5       27.16        4.94     11.28 o 
  -4 -11   5       10.63        2.94     10.11 o 
  -3 -11   5      336.88      329.37     21.15 o 
  -2 -11   5      262.18      280.49     18.92 o 
  -1 -11   5      506.10      491.30     21.86 o 
   0 -11   5     1550.04     1515.10     25.05 o 
   1 -11   5     1130.50     1137.16     16.98 o 
   2 -11   5     1624.37     1623.03     20.22 o 
   3 -11   5     4470.45     4697.62     59.58 o 
   4 -11   5     3120.93     3176.71     49.59 o 
   5 -11   5     1723.83     1796.34     35.25 o 
   6 -11   5      227.58      260.51     14.34 o 
   7 -11   5      138.58      154.29     12.10 o 
   8 -11   5      101.50       91.07      9.64 o 
   9 -11   5       77.55       73.79      9.17 o 
  10 -11   5      208.82      225.15     14.45 o 
  11 -11   5      867.77      900.70     26.67 o 
  12 -11   5      612.89      610.57     28.79 o 
  13 -11   5     1294.35     1293.17     42.89 o 
  -6 -10   5        0.23      -12.34      9.40 o 
  -5 -10   5       41.27       35.60     11.63 o 
  -4 -10   5       78.91       62.28     11.99 o 
  -3 -10   5       74.60       64.98     11.28 o 
  -2 -10   5      161.66      139.01     14.22 o 
  -1 -10   5       16.79       15.63      7.29 o 
   0 -10   5      296.39      285.16      8.87 o 
   1 -10   5     1064.22     1071.96     18.98 o 
   2 -10   5     3276.49     3244.48     40.48 o 
   3 -10   5     2096.39     2180.01     26.07 o 
   4 -10   5     2763.45     2839.93     45.12 o 
   5 -10   5     3834.66     3923.94     54.88 o 
   6 -10   5     6050.85     6489.84     77.56 o 
   7 -10   5     2934.24     3043.69     47.24 o 
   8 -10   5      326.86      359.10     16.22 o 
   9 -10   5      485.23      466.74     18.10 o 
  10 -10   5      774.65      767.44     23.85 o 
  11 -10   5      222.53      202.58     14.34 o 
  12 -10   5        1.04       -3.41      5.88 o 
  13 -10   5      352.09      355.58     16.39 o 
  -7  -9   5      100.59       85.43     14.22 o 
  -6  -9   5       35.19       33.37     10.81 o 
  -5  -9   5        3.14       -5.17      7.87 o 
  -4  -9   5       72.28       60.63     10.81 o 
  -3  -9   5        8.00        3.88      6.82 o 
  -2  -9   5      481.27      496.59     20.33 o 
  -1  -9   5      180.70      186.67      7.15 o 
   0  -9   5        0.39        3.93      3.82 o 
   1  -9   5      328.66      301.33     15.16 o 
   2  -9   5        1.28       -0.64      3.06 o 
   3  -9   5      366.44      373.03     10.04 o 
   4  -9   5      762.26      770.97     21.39 o 
   5  -9   5     2200.79     2293.75     38.43 o 
   6  -9   5     6369.77     6509.47     76.03 o 
   7  -9   5     4082.08     4216.30     57.11 o 
   8  -9   5     6706.81     6994.66     82.26 o 
   9  -9   5     4912.11     4808.07     64.51 o 
  10  -9   5     1216.58     1182.95     29.02 o 
  11  -9   5       58.29       65.69      8.93 o 
  12  -9   5      808.29      852.52     27.14 o 
  13  -9   5      445.34      431.14     20.92 o 
  14  -9   5      191.37      210.69     16.92 o 
  -8  -8   5      149.66      128.67     15.63 o 
  -7  -8   5      335.24      310.57     20.80 o 
  -6  -8   5        0.22       -3.76      7.52 o 
  -5  -8   5        3.29        9.05      7.87 o 
  -4  -8   5       86.85      102.70     10.93 o 
  -3  -8   5      195.73      199.65     14.22 o 
  -2  -8   5      300.24      301.29     23.85 o 
  -1  -8   5        6.07        9.99      9.17 o 
   0  -8   5      108.50      110.01      6.97 o 
   1  -8   5      723.75      726.23     13.70 o 
   2  -8   5      266.57      268.36     10.11 o 
   3  -8   5       49.05       40.78      6.46 o 
   4  -8   5       38.70       41.95      6.46 o 
   5  -8   5     1088.31     1160.86     25.15 o 
   6  -8   5      897.15      899.17     22.44 o 
   7  -8   5      663.52      650.17     19.51 o 
   8  -8   5     1712.08     1658.04     32.78 o 
   9  -8   5     4993.39     4965.06     65.80 o 
  10  -8   5     5211.03     5090.32     68.86 o 
  11  -8   5     4032.64     4061.78     61.93 o 
  12  -8   5     1659.82     1610.68     38.07 o 
  13  -8   5     1012.87      991.41     31.02 o 
  14  -8   5      247.03      270.97     19.15 o 
  -9  -7   5       20.11       -6.93      8.70 o 
  -8  -7   5       34.25       36.07     10.58 o 
  -7  -7   5       53.02       50.41     10.69 o 
  -6  -7   5       77.89       47.47      9.64 o 
  -5  -7   5       17.37       11.40      7.05 o 
  -4  -7   5      767.35      796.00     24.44 o 
  -3  -7   5      147.01      131.73     11.75 o 
  -2  -7   5      213.13      243.21      9.39 o 
  -1  -7   5      253.81      293.10      9.46 o 
   0  -7   5        4.06        1.45      2.96 o 
   1  -7   5       95.84       72.35      5.19 o 
   2  -7   5      623.56      654.96     11.21 o 
   3  -7   5      341.45      340.54     13.16 o 
   4  -7   5       82.26       88.95      8.34 o 
   5  -7   5       25.53       40.07      6.23 o 
   6  -7   5        8.54       18.57      5.29 o 
   7  -7   5       23.51       24.32      5.88 o 
   8  -7   5      117.13      109.87      9.99 o 
   9  -7   5     1410.71     1396.82     30.90 o 
  10  -7   5      692.92      724.79     23.27 o 
  11  -7   5     2045.08     2008.91     41.48 o 
  12  -7   5     4064.22     3970.12     64.28 o 
  13  -7   5     2939.14     2948.74     56.64 o 
  14  -7   5     1135.34     1149.70     36.07 o 
 -10  -6   5      192.14      189.19     19.04 o 
  -9  -6   5       22.13       24.44     10.11 o 
  -8  -6   5       24.92        9.28      8.34 o 
  -7  -6   5        0.03       -8.46      6.58 o 
  -6  -6   5        0.13       -4.00      6.35 o 
  -5  -6   5       57.02       45.36      8.11 o 
  -4  -6   5      710.55      718.33     21.97 o 
  -3  -6   5      128.28      141.30      7.64 o 
  -2  -6   5      268.68      251.65      8.56 o 
  -1  -6   5       87.60       94.44      5.72 o 
   0  -6   5        3.04       -2.40      2.57 o 
   1  -6   5      245.66      279.12      7.45 o 
   2  -6   5       55.14       59.34      4.01 o 
   3  -6   5        1.91       11.99      4.47 o 
   4  -6   5      701.23      760.39     18.68 o 
   5  -6   5     1330.93     1279.66     25.26 o 
   6  -6   5      226.82      236.43      6.44 o 
   7  -6   5      800.86      785.47     12.51 o 
   8  -6   5        1.20        2.47      2.76 o 
   9  -6   5      146.70      161.34     11.63 o 
  10  -6   5      166.63      161.57     12.46 o 
  11  -6   5      343.09      342.65     17.74 o 
  12  -6   5      219.59      214.80     15.75 o 
  13  -6   5      802.60      852.64     30.43 o 
 -10  -5   5      512.72      478.96     24.68 o 
  -9  -5   5      895.45      940.30     31.84 o 
  -8  -5   5      341.91      299.88     18.57 o 
  -7  -5   5      254.22      234.08     15.75 o 
  -6  -5   5      138.31      159.93     12.57 o 
  -5  -5   5      116.43      131.73     11.28 o 
  -4  -5   5        1.06        0.59      4.58 o 
  -3  -5   5       14.03       22.25      3.82 o 
  -2  -5   5        1.60        3.34      3.23 o 
  -1  -5   5     1275.78     1454.66     17.65 o 
   0  -5   5      669.00      774.10     11.54 o 
   1  -5   5        0.09        5.64      3.88 o 
   2  -5   5     3941.66     4553.15     80.32 o 
   3  -5   5     1004.67     1155.22     22.56 o 
   4  -5   5     1234.20     1301.05     24.56 o 
   5  -5   5       37.20       67.65      3.58 o 
   6  -5   5      180.11      190.14      5.88 o 
   7  -5   5      506.32      485.96     10.01 o 
   8  -5   5      284.36      268.46      8.47 o 
   9  -5   5      305.35      274.70      9.31 o 
  10  -5   5      136.88      146.65     12.46 o 
  11  -5   5      264.78      288.72     16.92 o 
  12  -5   5      101.50       96.59     12.10 o 
  13  -5   5      220.50      258.63     18.45 o 
 -11  -4   5      885.52      873.91     33.25 o 
 -10  -4   5     1399.01     1383.66     39.37 o 
  -9  -4   5     1580.71     1595.29     40.07 o 
  -8  -4   5     1452.23     1362.50     34.90 o 
  -7  -4   5      796.54      723.85     24.09 o 
  -6  -4   5     1387.08     1446.17     32.31 o 
  -5  -4   5     2037.14     1938.76     35.72 o 
  -4  -4   5      697.95      700.70     19.39 o 
  -3  -4   5       26.24       33.37      3.81 o 
  -2  -4   5     1229.24     1340.32     16.98 o 
  -1  -4   5      355.02      359.37      7.89 o 
   0  -4   5        8.69        9.97      5.11 o 
   1  -4   5      304.11      357.22      6.12 o 
   2  -4   5      304.40      405.17     12.46 o 
   3  -4   5      302.31      340.89     11.75 o 
   4  -4   5      924.16      964.44     21.50 o 
   5  -4   5     1752.45     1826.82     18.09 o 
   6  -4   5      338.90      356.32      8.19 o 
   7  -4   5     1580.66     1573.52     19.45 o 
   8  -4   5      270.26      255.93      8.78 o 
   9  -4   5      590.82      563.40     13.17 o 
  10  -4   5      248.45      256.60     10.31 o 
  11  -4   5      323.23      322.91     18.45 o 
  12  -4   5       61.74       72.97     11.16 o 
  13  -4   5       63.49       74.15     12.22 o 
 -11  -3   5      102.92      102.70     13.40 o 
 -10  -3   5      367.60      353.35     20.33 o 
  -9  -3   5      936.34      876.73     29.02 o 
  -8  -3   5     3374.46     3363.55     56.40 o 
  -7  -3   5     2118.50     2109.38     40.31 o 
  -6  -3   5     5861.89     5925.33     73.79 o 
  -5  -3   5     1520.56     1447.70     28.79 o 
  -4  -3   5       39.83       52.17      5.88 o 
  -3  -3   5      886.58      895.92     13.58 o 
  -2  -3   5     3783.93     3946.69     32.66 o 
  -1  -3   5      855.07      848.14     11.26 o 
   0  -3   5      594.51      598.41      8.46 o 
   1  -3   5      117.45       92.71      6.82 o 
   2  -3   5      857.26      845.35     17.51 o 
   3  -3   5      152.87      168.51      8.46 o 
   4  -3   5     2542.23     2797.59     23.63 o 
   5  -3   5      176.06      217.98      6.19 o 
   6  -3   5      833.64      809.23     12.85 o 
   7  -3   5     4113.18     4089.19     36.92 o 
   8  -3   5      898.74      893.89     16.05 o 
   9  -3   5      741.73      766.21     16.10 o 
  10  -3   5      239.99      225.41     10.52 o 
  11  -3   5      789.68      834.78     29.38 o 
  12  -3   5      192.23      202.23     17.74 o 
  13  -3   5      200.62      216.10     19.04 o 
 -12  -2   5        2.31       -0.71      8.58 o 
 -11  -2   5       15.47       11.99      8.58 o 
 -10  -2   5      157.58      113.16     12.34 o 
  -9  -2   5       42.23       41.60      8.34 o 
  -8  -2   5      172.91      154.41     12.57 o 
  -7  -2   5      363.67      376.38     16.33 o 
  -6  -2   5     3622.52     3558.53     32.01 o 
  -5  -2   5     2764.26     2804.30     26.62 o 
  -4  -2   5     4942.28     4914.34     32.56 o 
  -3  -2   5     2309.29     2371.11     18.67 o 
  -2  -2   5     7669.87     8244.65     47.32 o 
  -1  -2   5      356.59      352.32      5.59 o 
   0  -2   5       73.32       72.03      4.07 o 
   1  -2   5      198.25      213.63      8.46 o 
   2  -2   5     1116.33     1145.00     20.09 o 
   3  -2   5      222.47      266.98      5.74 o 
   4  -2   5      295.40      280.29      6.69 o 
   5  -2   5       30.99       34.46      4.76 o 
   6  -2   5       47.54       54.46      4.32 o 
   7  -2   5       14.18       15.98      4.82 o 
   8  -2   5       81.69       99.06      9.99 o 
   9  -2   5      561.11      560.28     19.27 o 
  10  -2   5     1026.27     1066.50     28.08 o 
 -12  -1   5      956.26     1000.58     34.19 o 
 -11  -1   5      843.43      832.19     29.49 o 
 -10  -1   5      188.77      160.05     14.10 o 
  -9  -1   5       40.78       30.43      7.29 o 
  -8  -1   5       58.45       69.56      8.34 o 
  -7  -1   5        3.91       11.41      2.48 o 
  -6  -1   5        1.49       13.54      4.00 o 
  -5  -1   5      641.71      641.70     11.04 o 
  -4  -1   5      233.64      217.31     10.34 o 
  -3  -1   5     9787.72    10507.65     90.42 o 
  -2  -1   5     5082.10     5105.83     39.32 o 
  -1  -1   5      943.81      939.22     12.34 o 
   0  -1   5      681.90      631.47      9.97 o 
   1  -1   5     1069.83     1092.64     13.90 o 
   2  -1   5      536.14      548.62      7.17 o 
   3  -1   5      418.65      462.86      8.41 o 
   4  -1   5      211.91      245.22      7.08 o 
   5  -1   5       73.51       64.75      7.05 o 
   6  -1   5      105.86      135.13      9.40 o 
   7  -1   5      625.95      631.84     18.68 o 
   8  -1   5       28.85       31.73      7.05 o 
   9  -1   5        0.82       -0.71      5.64 o 
  10  -1   5       62.93       71.80     10.11 o 
  11  -1   5      251.24      265.69     17.63 o 
 -13   0   5     2275.83     2321.13     54.05 o 
 -12   0   5     2750.52     2714.78     56.29 o 
 -11   0   5     3141.22     3114.55     57.81 o 
 -10   0   5     3150.88     3160.37     55.46 o 
  -9   0   5     1728.07     1667.55     36.66 o 
  -8   0   5     1131.23     1042.76     26.79 o 
  -7   0   5       61.82       62.44      4.67 o 
  -6   0   5       69.60       74.58      4.67 o 
  -5   0   5      124.12      130.79      7.40 o 
  -4   0   5      149.05      197.07      7.93 o 
  -3   0   5      102.75       92.08      4.15 o 
  -2   0   5       75.95       69.75      3.73 o 
  -1   0   5     2694.48     2785.39     24.50 o 
   0   0   5     1474.04     1551.59     16.69 o 
   1   0   5     1042.40     1021.73     10.31 o 
   2   0   5     4169.97     4354.49     28.62 o 
   3   0   5      557.90      508.94      8.08 o 
   4   0   5        4.99        6.11      4.00 o 
   5   0   5        7.13        5.29      4.47 o 
   6   0   5       40.59       29.14      6.23 o 
   7   0   5       74.65       62.63      8.34 o 
   8   0   5       40.11       43.83      8.11 o 
   9   0   5       52.60       45.36      8.93 o 
  10   0   5       55.19       45.83      9.99 o 
  11   0   5        9.14       -5.76      8.11 o 
 -13   1   5     2860.92     2855.44     59.69 o 
 -12   1   5     2915.31     2971.30     58.28 o 
 -11   1   5     4632.88     4591.97     72.03 o 
 -10   1   5     5162.84     5025.22     73.21 o 
  -9   1   5     6484.68     6435.08     83.08 o 
  -8   1   5     3140.08     3074.75     56.93 o 
  -7   1   5     3537.52     3473.89     53.00 o 
  -6   1   5     1615.44     1533.48     27.14 o 
  -5   1   5     1236.91     1167.56     22.80 o 
  -4   1   5      115.22       76.11      6.82 o 
  -3   1   5        1.10        0.34      1.52 o 
  -2   1   5       19.33       17.17      2.53 o 
  -1   1   5      131.74      129.66     10.28 o 
   0   1   5      334.60      312.05      6.92 o 
   1   1   5     3287.27     3439.17     23.99 o 
   2   1   5      396.61      380.23      6.93 o 
   3   1   5      195.84      229.06     11.93 o 
   4   1   5        6.51        7.13      2.91 o 
   5   1   5       41.06       40.07      6.82 o 
   6   1   5      510.88      468.97     17.86 o 
   7   1   5        9.28        8.23      6.46 o 
   8   1   5       19.40        9.17      7.64 o 
   9   1   5        2.14       -5.88      7.40 o 
  10   1   5      177.42      180.26     16.57 o 
  11   1   5       57.59       56.29     12.22 o 
 -14   2   5        6.14       -0.94      9.40 o 
 -13   2   5        1.06      -10.75      7.17 o 
 -12   2   5      966.75      927.61     31.26 o 
 -11   2   5     4666.58     4633.92     71.44 o 
 -10   2   5     4597.43     4601.73     68.15 o 
  -9   2   5     6880.73     6794.82     58.73 o 
  -8   2   5     7964.56     7939.54     90.60 o 
  -7   2   5    12621.74    12357.48    129.14 o 
  -6   2   5     6911.54     6906.53     80.02 o 
  -5   2   5     4961.59     4847.20     60.87 o 
  -4   2   5      661.19      576.02     16.33 o 
  -3   2   5     1815.59     1686.43     20.62 o 
  -2   2   5      142.33      127.80      4.34 o 
  -1   2   5        3.24       17.11      4.76 o 
   0   2   5      331.06      344.98      6.22 o 
   1   2   5      165.18      188.06     10.63 o 
   2   2   5      466.98      459.74     10.26 o 
   3   2   5     1172.58     1119.66     16.69 o 
   4   2   5       61.74       60.57      5.58 o 
   5   2   5      943.60      927.61     25.03 o 
   6   2   5      221.46      225.50     15.16 o 
   7   2   5        5.49        4.47      7.64 o 
   8   2   5       57.37       64.86     11.05 o 
   9   2   5       94.28       82.73     12.46 o 
  10   2   5       11.20        3.17     10.11 o 
 -14   3   5      354.41      339.36     22.80 o 
 -13   3   5       18.17        7.05      8.93 o 
 -12   3   5       29.86       14.57      8.46 o 
 -11   3   5        3.64       -8.81      5.88 o 
 -10   3   5      146.10      124.75     15.51 o 
  -9   3   5     5452.99     5514.76     72.50 o 
  -8   3   5     4482.91     4543.68     62.51 o 
  -7   3   5    10537.30    10423.18    115.39 o 
  -6   3   5     9877.07     9936.82    110.10 o 
  -5   3   5    15955.01    16473.67    166.98 o 
  -4   3   5    12063.90    12193.79    128.32 o 
  -3   3   5     3994.90     3889.24     31.02 o 
  -2   3   5     2113.35     2000.22     18.77 o 
  -1   3   5      375.83      356.19      7.26 o 
   0   3   5     3817.57     3895.58     27.87 o 
   1   3   5        1.13        0.58      2.48 o 
   2   3   5       50.98       41.65      4.21 o 
   3   3   5      111.44      103.57     11.40 o 
   4   3   5       31.00       23.47      3.93 o 
   5   3   5      494.76      537.83     21.03 o 
   6   3   5      113.05       99.18     11.52 o 
   7   3   5       59.73       39.60      9.87 o 
   8   3   5       37.53       16.69      9.99 o 
   9   3   5       69.05       66.63     12.81 o 
  10   3   5        3.78       -0.35     10.69 o 
 -14   4   5     2847.65     3045.57     62.98 o 
 -13   4   5     1691.46     1723.84     44.54 o 
 -12   4   5     1052.88     1031.01     32.43 o 
 -11   4   5      161.52      147.94     16.69 o 
 -10   4   5      197.88      207.75     14.10 o 
  -9   4   5       97.29       95.77     10.22 o 
  -8   4   5       19.61       31.14      6.35 o 
  -7   4   5     2255.37     2212.09     40.31 o 
  -6   4   5     4761.21     4644.38     64.04 o 
  -5   4   5    10863.67    10998.62    121.27 o 
  -4   4   5     6238.63     6427.92     79.32 o 
  -3   4   5    16526.95    16724.78    170.15 o 
  -2   4   5    12079.61    12160.73    124.56 o 
  -1   4   5     6541.13     6220.63     61.16 o 
   0   4   5     2709.69     2647.32     32.49 o 
   1   4   5      684.74      660.92     13.61 o 
   2   4   5       87.27       91.52      6.35 o 
   3   4   5      580.24      566.84     23.27 o 
   4   4   5      435.87      422.06     12.03 o 
   5   4   5        4.06        4.00      7.52 o 
   6   4   5       21.06        8.70      8.46 o 
   7   4   5        2.00      -11.28      7.52 o 
   8   4   5       32.78       21.97     10.22 o 
   9   4   5      154.98      189.19     19.62 o 
 -14   5   5     2854.85     2995.39     62.40 o 
 -13   5   5     3907.04     4069.53     71.21 o 
 -12   5   5     3078.76     3139.58     58.05 o 
 -11   5   5     4131.10     4119.00     66.39 o 
 -10   5   5     3549.98     3559.78     59.81 o 
  -9   5   5     1225.93     1207.39     31.61 o 
  -8   5   5     1355.58     1344.88     32.78 o 
  -7   5   5      179.95      169.45     12.57 o 
  -6   5   5      204.42      218.68     12.93 o 
  -5   5   5      585.30      564.86     19.74 o 
  -4   5   5     1289.97     1287.77     29.26 o 
  -3   5   5     7891.11     7735.66     92.36 o 
  -2   5   5     5409.22     5449.60     83.14 o 
  -1   5   5     7626.54     7597.13     93.42 o 
   0   5   5     6071.40     6014.93     52.62 o 
   1   5   5     3976.95     3883.55     39.47 o 
   2   5   5     2412.07     2332.58     28.94 o 
   3   5   5     1781.55     1739.04     26.03 o 
   4   5   5      641.68      584.01     23.38 o 
   5   5   5      119.80      125.38     13.28 o 
   6   5   5       11.20        9.17      8.93 o 
   7   5   5       11.94       -0.12      8.70 o 
   8   5   5       57.59       44.42     12.81 o 
 -14   6   5     2724.41     2809.50     60.05 o 
 -13   6   5     4011.82     4110.54     70.97 o 
 -12   6   5     3406.79     3533.81     63.92 o 
 -11   6   5     5601.81     5724.63     86.02 o 
 -10   6   5     4038.29     4178.46     69.33 o 
  -9   6   5     6072.27     6088.79     87.43 o 
  -8   6   5     4441.37     4436.98     69.68 o 
  -7   6   5     3661.94     3612.66     59.69 o 
  -6   6   5     2922.16     2950.62     51.70 o 
  -5   6   5     1514.40     1521.84     34.19 o 
  -4   6   5       83.91      119.27     10.22 o 
  -3   6   5      696.91      673.32     21.27 o 
  -2   6   5      627.82      582.84     19.86 o 
  -1   6   5     1337.39     1360.41     21.60 o 
   0   6   5     3780.03     3800.16     39.97 o 
   1   6   5     5698.10     5597.89     52.43 o 
   2   6   5     1889.29     1918.05     27.11 o 
   3   6   5     1751.22     1685.30     39.37 o 
   4   6   5     1601.03     1563.91     39.37 o 
   5   6   5      418.98      404.23     22.80 o 
   6   6   5      431.86      432.78     24.21 o 
   7   6   5      137.46      120.21     15.86 o 
 -14   7   5      745.39      778.49     31.61 o 
 -13   7   5     1097.64     1143.35     37.25 o 
 -12   7   5     1754.19     1821.25     46.18 o 
 -11   7   5     3784.88     3833.22     69.56 o 
 -10   7   5     6405.02     6547.54     96.47 o 
  -9   7   5     5434.62     5460.36     84.25 o 
  -8   7   5     5993.76     6028.98     88.37 o 
  -7   7   5     5306.66     5375.05     80.14 o 
  -6   7   5     5345.53     5256.13     77.32 o 
  -5   7   5     4797.35     4586.92     69.33 o 
  -4   7   5     5576.50     5195.26     74.50 o 
  -3   7   5     1094.92     1021.97     27.73 o 
  -2   7   5      759.61      726.20     23.27 o 
  -1   7   5       17.05       13.02      7.87 o 
   0   7   5      792.25      815.74     17.88 o 
   1   7   5      185.15      164.04      9.68 o 
   2   7   5     1265.45     1248.29     22.62 o 
   3   7   5     1872.92     1811.62     43.13 o 
   4   7   5     1767.83     1772.14     44.18 o 
   5   7   5      334.94      313.63     22.21 o 
   6   7   5      560.09      623.03     29.73 o 
 -13   8   5       61.64       48.88     11.52 o 
 -12   8   5       20.53       15.39      8.58 o 
 -11   8   5      603.36      594.00     27.73 o 
 -10   8   5     2301.06     2354.27     53.58 o 
  -9   8   5     3652.39     3768.83     68.86 o 
  -8   8   5     5827.15     5756.01     88.25 o 
  -7   8   5     6106.98     6102.89     89.66 o 
  -6   8   5     4383.22     4248.26     69.68 o 
  -5   8   5     6211.68     6175.39     87.54 o 
  -4   8   5     4269.21     4129.70     66.27 o 
  -3   8   5     4345.67     4207.02     65.69 o 
  -2   8   5     4151.08     3921.83     62.28 o 
  -1   8   5     1933.69     1868.70     32.43 o 
   0   8   5      696.62      650.06     16.79 o 
   1   8   5      120.51      115.67     12.87 o 
   2   8   5        4.45       -7.76      8.70 o 
   3   8   5       86.47       60.05     12.81 o 
   4   8   5      654.32      704.34     30.32 o 
   5   8   5      652.58      694.12     31.49 o 
 -13   9   5     1092.98     1129.25     40.31 o 
 -12   9   5      367.61      396.12     24.91 o 
 -11   9   5        3.71        2.70      8.34 o 
 -10   9   5      151.41      153.70     15.98 o 
  -9   9   5      128.41      110.46     13.63 o 
  -8   9   5      893.18      895.18     32.31 o 
  -7   9   5     2143.71     2123.84     48.77 o 
  -6   9   5     3416.66     3314.43     61.57 o 
  -5   9   5     5526.71     5305.01     81.32 o 
  -4   9   5     4208.57     4071.18     68.04 o 
  -3   9   5     3577.82     3529.94     61.10 o 
  -2   9   5     3160.17     3128.29     56.17 o 
  -1   9   5     4614.86     4638.78     66.33 o 
   0   9   5     2278.47     2284.78     33.46 o 
   1   9   5     1812.73     1818.55     44.65 o 
   2   9   5      541.96      508.69     25.62 o 
   3   9   5       85.91       66.74     13.75 o 
   4   9   5        5.77      -14.81      9.87 o 
 -13  10   5     3000.28     3127.59     70.86 o 
 -12  10   5     1684.83     1723.49     51.00 o 
 -11  10   5     1534.14     1509.86     46.30 o 
 -10  10   5      953.64      915.39     35.37 o 
  -9  10   5      369.80      389.54     23.74 o 
  -8  10   5        3.11       -5.88      7.05 o 
  -7  10   5      133.19      109.99     13.16 o 
  -6  10   5      372.48      380.02     21.27 o 
  -5  10   5     1660.74     1625.96     42.19 o 
  -4  10   5     2066.75     2081.53     47.36 o 
  -3  10   5     2093.29     2103.04     47.12 o 
  -2  10   5     2507.45     2490.70     51.12 o 
  -1  10   5     2306.81     2249.23     34.59 o 
   0  10   5     2423.92     2442.64     53.35 o 
   1  10   5     2289.26     2362.26     53.58 o 
   2  10   5     1818.11     1927.83     49.82 o 
 -12  11   5     3295.49     3369.42     75.21 o 
 -11  11   5     3941.30     3980.93     80.85 o 
 -10  11   5     2233.35     2253.33     57.93 o 
  -9  11   5     2093.14     2118.43     54.76 o 
  -8  11   5     1516.61     1516.32     44.77 o 
  -7  11   5     1074.70     1062.51     36.07 o 
  -6  11   5       66.76       56.64     11.28 o 
  -5  11   5       78.64       80.73     11.99 o 
  -4  11   5      269.28      270.86     18.68 o 
  -3  11   5      140.41      135.13     15.04 o 
  -2  11   5     1384.46     1433.95     39.72 o 
   0  11   5     1348.44     1372.37     41.83 o 
   1  11   5      736.41      774.14     33.02 o 
 -11  12   5     1782.21     1763.32     53.70 o 
 -10  12   5     2217.38     2067.08     56.99 o 
  -9  12   5     3653.18     3662.37     75.79 o 
  -8  12   5     3147.16     3138.87     68.04 o 
  -7  12   5     2424.89     2413.85     57.46 o 
  -6  12   5     1659.68     1590.23     45.59 o 
  -5  12   5     1107.14     1152.28     37.96 o 
  -4  12   5     1005.36     1040.65     35.49 o 
  -3  12   5        1.32       -1.65      7.40 o 
  -8  13   5     3118.49     2953.33     67.68 o 
  -7  13   5     3354.87     3211.14     70.15 o 
  -6  13   5     2761.26     2878.83     64.75 o 
  -5  13   5     2243.26     2205.27     54.88 o 
   4 -15   6      693.30      631.60     29.26 o 
   5 -15   6     1301.04     1357.22     42.89 o 
   6 -15   6     3296.42     3356.03     71.21 o 
   7 -15   6     2879.47     2964.96     67.68 o 
   8 -15   6     2722.34     2896.33     68.15 o 
   9 -15   6     2799.18     2974.24     70.39 o 
   0 -14   6     1756.11     1876.25     45.01 o 
   1 -14   6     1540.64     1656.74     40.54 o 
   2 -14   6      350.33      346.06     19.74 o 
   3 -14   6      236.98      213.16     13.57 o 
   4 -14   6      343.70      364.95     22.39 o 
   5 -14   6      135.10      128.91     14.57 o 
   6 -14   6      513.42      488.36     26.56 o 
   7 -14   6     1230.10     1254.16     41.72 o 
   8 -14   6     2368.29     2444.28     59.93 o 
   9 -14   6     3072.46     3199.03     70.86 o 
  10 -14   6     3032.05     3109.49     71.21 o 
  11 -14   6     2640.04     2706.44     67.33 o 
  -2 -13   6     3059.98     3102.91     61.81 o 
  -1 -13   6     3847.42     3868.59     66.98 o 
   0 -13   6     4636.77     4653.78     72.27 o 
   1 -13   6     4037.42     3966.04     89.01 o 
   2 -13   6     2890.36     3000.70     31.34 o 
   3 -13   6     3913.22     4113.92     47.72 o 
   4 -13   6     1500.53     1606.17     32.20 o 
   5 -13   6      340.14      357.41     13.75 o 
   6 -13   6       49.73       68.04      9.52 o 
   7 -13   6       21.42       30.79      7.87 o 
   8 -13   6       10.13       11.05      7.05 o 
  11 -13   6     1872.96     1844.99     52.64 o 
  12 -13   6     2607.13     2700.92     65.69 o 
  -3 -12   6        1.73       -4.70      9.17 o 
  -2 -12   6      197.84      195.06     17.39 o 
  -1 -12   6      934.11      963.56     30.67 o 
   0 -12   6     4379.60     4404.28     79.55 o 
   1 -12   6     5332.02     5290.53     52.13 o 
   2 -12   6     6296.07     6260.49     48.04 o 
   3 -12   6     5767.48     5881.03     56.58 o 
   4 -12   6     6935.12     7082.44     88.60 o 
   5 -12   6     3631.36     3760.84     58.17 o 
   6 -12   6     2681.67     2717.49     47.47 o 
   7 -12   6     2125.77     2142.76     41.48 o 
   8 -12   6      360.77      374.15     17.86 o 
   9 -12   6       25.51       22.80      7.64 o 
  10 -12   6        1.91       -1.06      6.93 o 
  -5 -11   6      948.14      975.20     35.96 o 
  -4 -11   6      408.67      407.40     24.21 o 
  -3 -11   6      271.77      261.10     19.27 o 
  -2 -11   6       23.19       13.04      8.70 o 
  -1 -11   6      179.36      169.33     14.92 o 
   0 -11   6      127.85      132.12     16.86 o 
   1 -11   6      877.97      869.45     18.04 o 
   2 -11   6     3131.46     3202.36     35.48 o 
   3 -11   6     7542.17     7627.75     62.13 o 
   4 -11   6     8156.08     8567.97     99.29 o 
   5 -11   6     7088.53     7237.19     87.31 o 
   6 -11   6     7611.19     7723.32     91.77 o 
   7 -11   6     5945.45     6110.29     78.03 o 
   8 -11   6     3656.41     3719.95     56.76 o 
   9 -11   6     2141.47     2197.51     42.07 o 
  10 -11   6      714.97      729.02     24.44 o 
  11 -11   6       33.55       34.19      8.46 o 
  12 -11   6       75.81       86.49     11.16 o 
  13 -11   6        8.42        2.23      7.87 o 
  -6 -10   6     1532.91     1650.40     45.83 o 
  -5 -10   6     2188.83     2308.91     51.94 o 
  -4 -10   6     2063.98     2103.86     47.12 o 
  -3 -10   6     1075.51     1061.33     31.73 o 
  -2 -10   6     1225.34     1190.82     31.96 o 
  -1 -10   6     1125.38     1144.71     40.31 o 
   0 -10   6      864.20      852.00     17.72 o 
   1 -10   6      171.71      160.84      8.92 o 
   2 -10   6       86.04       81.98      6.58 o 
   3 -10   6     1147.38     1130.89     17.87 o 
   4 -10   6     2924.18     2927.47     47.36 o 
   5 -10   6     5350.76     5435.09     70.50 o 
   6 -10   6     7100.96     7351.41     86.96 o 
   7 -10   6     8946.14     9260.56    103.29 o 
   8 -10   6     7115.82     7191.13     86.72 o 
   9 -10   6     4299.79     4344.38     62.63 o 
  10 -10   6     3836.69     3926.17     60.16 o 
  11 -10   6     2422.50     2395.40     46.18 o 
  12 -10   6     1645.20     1656.74     39.01 o 
  13 -10   6      333.28      345.83     19.62 o 
  -7  -9   6     1159.48     1228.90     39.48 o 
  -6  -9   6     1589.07     1578.72     42.42 o 
  -5  -9   6     3271.42     3248.51     59.93 o 
  -4  -9   6     3713.34     3801.03     62.87 o 
  -3  -9   6     2972.59     3040.28     52.41 o 
  -2  -9   6     4030.27     4085.09     43.58 o 
  -1  -9   6     3459.22     3411.49     37.46 o 
   0  -9   6     1158.56     1192.53     19.83 o 
   1  -9   6     1381.28     1409.65     20.63 o 
   2  -9   6     3137.79     3158.81     31.92 o 
   3  -9   6      925.20      973.11     15.47 o 
   4  -9   6      686.54      664.98     20.68 o 
   5  -9   6      371.46      421.85     16.69 o 
   6  -9   6     1145.83     1186.95     27.61 o 
   7  -9   6     4547.35     4567.18     62.16 o 
   8  -9   6     5251.23     5262.36     69.21 o 
   9  -9   6     8563.94     8588.89     99.41 o 
  10  -9   6     6115.77     6116.64     80.02 o 
  11  -9   6     3488.64     3323.59     55.82 o 
  12  -9   6     2767.41     2662.85     51.00 o 
  13  -9   6     1562.32     1633.48     40.78 o 
  -8  -8   6       21.57       -5.05      9.75 o 
  -7  -8   6        6.49      -11.46      7.64 o 
  -6  -8   6      468.36      431.96     22.09 o 
  -5  -8   6     1761.52     1799.87     40.89 o 
  -4  -8   6     2255.94     2112.20     42.30 o 
  -3  -8   6     4133.48     4016.77     59.11 o 
  -2  -8   6     7608.84     7484.52     62.91 o 
  -1  -8   6     6648.95     6844.56     57.20 o 
   0  -8   6     6928.89     6840.29     55.76 o 
   1  -8   6     6819.68     7039.86     55.47 o 
   2  -8   6     3589.28     3623.74     33.24 o 
   3  -8   6     2192.79     2422.53     24.53 o 
   4  -8   6     1297.08     1276.25     27.61 o 
   5  -8   6     3204.46     3218.07     47.36 o 
   6  -8   6     1141.09     1094.59     25.97 o 
   7  -8   6       82.50       98.71      9.64 o 
   8  -8   6      677.56      737.48     22.44 o 
   9  -8   6     1339.68     1291.53     30.55 o 
  10  -8   6     2242.57     2142.05     41.83 o 
  11  -8   6     5201.35     5109.48     73.56 o 
  12  -8   6     5334.24     5320.40     78.38 o 
  13  -8   6     3149.30     3129.47     58.99 o 
  -9  -7   6      445.29      444.65     25.38 o 
  -8  -7   6      223.81      224.91     19.04 o 
  -7  -7   6      464.93      444.30     22.80 o 
  -6  -7   6      225.60      202.47     16.69 o 
  -5  -7   6        0.23       -2.94      6.23 o 
  -4  -7   6      486.06      450.41     19.04 o 
  -3  -7   6     1755.93     1770.34     25.14 o 
  -2  -7   6     2734.76     2723.63     30.69 o 
  -1  -7   6    10889.44    11147.15     80.66 o 
   0  -7   6     9409.45     9370.70     68.63 o 
   1  -7   6    11667.14    11754.07     81.08 o 
   2  -7   6     9892.21     9941.69     69.34 o 
   3  -7   6     6990.06     7227.91     80.85 o 
   4  -7   6     8719.48     9125.90     96.36 o 
   5  -7   6     3420.56     3462.60     48.77 o 
   6  -7   6     2472.26     2471.43     40.31 o 
   7  -7   6     1178.77     1230.78     27.61 o 
   8  -7   6     1875.73     1851.81     35.84 o 
   9  -7   6        0.26        7.17      5.88 o 
  10  -7   6        8.06       15.75      6.58 o 
  11  -7   6      865.17      838.65     27.03 o 
  12  -7   6      924.30      944.18     30.43 o 
  13  -7   6     2253.57     2228.30     49.71 o 
 -10  -6   6      272.42      297.18     21.97 o 
  -9  -6   6      698.37      730.78     29.61 o 
  -8  -6   6     1635.56     1598.34     40.89 o 
  -7  -6   6     1627.45     1639.35     39.48 o 
  -6  -6   6     2415.82     2482.82     47.12 o 
  -5  -6   6      914.52      932.78     26.44 o 
  -4  -6   6     1379.16     1350.40     30.08 o 
  -3  -6   6      159.81      187.62     19.10 o 
  -2  -6   6     1123.10     1072.41     17.00 o 
  -1  -6   6     3191.74     3113.25     30.43 o 
   0  -6   6     2632.15     2854.60     27.46 o 
   1  -6   6     9556.80    10092.62     69.61 o 
   2  -6   6    11231.56    12159.19     80.75 o 
   3  -6   6    16425.49    17461.32    161.93 o 
   4  -6   6    12674.07    12863.35    125.62 o 
   5  -6   6     7134.58     6984.55     78.50 o 
   6  -6   6     9960.29    10049.74    105.05 o 
   7  -6   6     4732.98     4605.60     60.87 o 
   8  -6   6     3368.81     3272.36     50.41 o 
   9  -6   6     1394.64     1370.38     31.84 o 
  10  -6   6     1028.46      962.39     27.85 o 
  11  -6   6       10.13       15.04      7.40 o 
  12  -6   6        0.30       -4.23      6.23 o 
  13  -6   6      178.26      159.93     15.75 o 
 -10  -5   6      264.62      245.59     19.62 o 
  -9  -5   6      584.53      579.08     25.73 o 
  -8  -5   6     1263.67     1237.83     34.78 o 
  -7  -5   6     1866.21     1886.82     41.01 o 
  -6  -5   6     2098.59     2084.82     40.89 o 
  -5  -5   6     1826.90     1793.29     35.49 o 
  -4  -5   6     5602.23     5489.41     48.76 o 
  -3  -5   6     5441.32     5379.02     46.24 o 
  -2  -5   6     6207.95     6500.34     74.38 o 
  -1  -5   6      750.29      805.91     13.10 o 
   0  -5   6       16.40       35.26      3.13 o 
   1  -5   6     1627.90     1576.26     23.80 o 
   2  -5   6     4445.76     4831.45     57.46 o 
   3  -5   6    13006.20    13742.31    130.67 o 
   4  -5   6     9472.57    10167.02    102.70 o 
   5  -5   6    12899.74    13127.39    127.73 o 
   6  -5   6     9656.12     9764.83    129.79 o 
   7  -5   6     7399.67     7314.16     84.37 o 
   8  -5   6     6737.58     6587.26     80.73 o 
   9  -5   6     4084.33     3940.16     59.69 o 
  10  -5   6     4084.89     3948.50     62.16 o 
  11  -5   6     1585.45     1633.12     39.60 o 
  12  -5   6      540.62      544.18     24.21 o 
  13  -5   6      213.62      241.01     18.57 o 
 -11  -4   6        0.01      -11.99      7.99 o 
 -10  -4   6       51.95       44.77     10.69 o 
  -9  -4   6      103.08      103.29     12.34 o 
  -8  -4   6      744.55      752.64     26.32 o 
  -7  -4   6     1712.02     1746.64     38.19 o 
  -6  -4   6     1128.35     1065.33     27.61 o 
  -5  -4   6     3393.32     3161.90     47.83 o 
  -4  -4   6     4284.83     4050.67     38.21 o 
  -3  -4   6    10476.19    10758.16    139.72 o 
  -2  -4   6     5099.49     5326.94     42.76 o 
  -1  -4   6    12753.83    13791.40     90.61 o 
   0  -4   6    10115.28    10794.96     71.99 o 
   1  -4   6     5797.32     6237.75     44.79 o 
   2  -4   6      153.23      188.01      9.64 o 
   3  -4   6        8.00       14.57      4.58 o 
   4  -4   6     1318.22     1229.02     24.44 o 
   5  -4   6     5241.57     5154.39     50.18 o 
   6  -4   6     8701.49     8435.46     60.35 o 
   7  -4   6    10830.45    10802.93     76.39 o 
   8  -4   6     4412.57     4528.52     63.34 o 
   9  -4   6     7064.90     7047.54     88.60 o 
  10  -4   6     4393.04     4441.92     68.39 o 
  11  -4   6     2721.00     2673.42     53.23 o 
  12  -4   6     2335.06     2387.17     52.64 o 
  13  -4   6     1711.56     1829.83     48.06 o 
 -11  -3   6       19.80       13.40      9.05 o 
 -10  -3   6        2.08        4.94      7.87 o 
  -9  -3   6       64.02       54.88      9.64 o 
  -8  -3   6      173.05      138.89     12.93 o 
  -7  -3   6      169.70      178.85     12.93 o 
  -6  -3   6      117.45      118.57     10.69 o 
  -5  -3   6     5364.85     5292.32     65.45 o 
  -4  -3   6     5869.62     5763.01     47.40 o 
  -3  -3   6     8824.90     8902.65     81.79 o 
  -2  -3   6     2518.99     2351.23     23.14 o 
  -1  -3   6    11171.37    11874.91     78.27 o 
   0  -3   6    11291.05    12278.35     79.91 o 
   1  -3   6    17794.49    19909.01    176.50 o 
   2  -3   6    13956.09    15069.68    138.42 o 
   3  -3   6     5350.22     5327.57     60.52 o 
   4  -3   6     2249.94     2307.42     20.85 o 
   5  -3   6      396.57      386.88      8.64 o 
   6  -3   6      466.84      431.51      9.65 o 
   7  -3   6      980.91      976.49     15.89 o 
   8  -3   6     4068.87     4096.05     39.55 o 
   9  -3   6     4658.11     4593.50     68.27 o 
  10  -3   6     3973.76     4000.20     65.80 o 
  11  -3   6     2608.24     2588.11     53.82 o 
  12  -3   6     3064.47     3214.08     63.92 o 
 -12  -2   6        0.53        0.24      8.81 o 
 -11  -2   6      176.74      164.28     15.86 o 
 -10  -2   6      108.54      115.04     12.46 o 
  -9  -2   6       74.82       67.68      9.75 o 
  -8  -2   6       64.51       61.81      8.58 o 
  -7  -2   6      159.73      161.22     12.22 o 
  -6  -2   6     1154.10     1116.96     15.98 o 
  -5  -2   6      656.52      641.50     17.57 o 
  -4  -2   6      547.84      531.27     13.98 o 
  -3  -2   6     2139.54     2137.32     18.08 o 
  -2  -2   6     5823.24     5976.74     37.04 o 
  -1  -2   6    11731.28    12384.36     84.85 o 
   0  -2   6     7876.86     8120.05     83.08 o 
   1  -2   6    12387.98    13006.64     88.90 o 
   2  -2   6    13826.91    14465.10    132.78 o 
   3  -2   6    14875.95    15498.42     99.25 o 
   4  -2   6    10111.85    10363.17     70.57 o 
   5  -2   6     4571.94     4606.95     38.28 o 
   6  -2   6     1829.75     1743.93     21.56 o 
   7  -2   6      615.50      599.34     13.26 o 
   8  -2   6       86.75       84.54      7.64 o 
   9  -2   6      201.91      200.66      9.99 o 
  10  -2   6     1300.54     1365.09     37.13 o 
  11  -2   6     1164.41     1210.33     37.01 o 
  12  -2   6     2038.08     2216.08     53.47 o 
 -12  -1   6       67.04       59.93     11.40 o 
 -11  -1   6        9.81        9.05      7.29 o 
 -10  -1   6        4.75        5.99      6.46 o 
  -9  -1   6      107.13       95.30     10.34 o 
  -8  -1   6        1.44        1.53      4.70 o 
  -7  -1   6      330.05      282.74     11.69 o 
  -6  -1   6      724.22      730.55     13.10 o 
  -5  -1   6       11.34       20.81      2.96 o 
  -4  -1   6     2220.63     2272.32     19.19 o 
  -3  -1   6     1326.38     1469.08     24.74 o 
  -2  -1   6     2922.47     3055.67     27.88 o 
  -1  -1   6     2221.21     2365.45     23.35 o 
   0  -1   6     6323.78     6631.16     50.12 o 
   1  -1   6    10760.86    11281.56     78.44 o 
   2  -1   6     5661.77     5476.89     34.38 o 
   3  -1   6     4390.13     4194.36     33.93 o 
   4  -1   6     9877.70     9857.52     69.05 o 
   5  -1   6    13767.54    13639.73    111.57 o 
   6  -1   6     7396.51     7356.51     58.56 o 
   7  -1   6     4179.32     4235.69     55.93 o 
   8  -1   6     1268.67     1373.90     30.08 o 
   9  -1   6      448.91      476.02     19.62 o 
 -13   0   6      127.03      114.45     14.69 o 
 -12   0   6      147.41      170.62     16.33 o 
 -11   0   6       41.14       34.90      8.81 o 
 -10   0   6      105.26       97.77     10.93 o 
  -9   0   6        1.60        2.35      5.29 o 
  -8   0   6      530.76      554.23     12.39 o 
  -7   0   6     1498.00     1488.75     26.91 o 
  -6   0   6      262.06      276.57      8.51 o 
  -5   0   6     1153.29     1204.81     23.50 o 
  -4   0   6      326.22      321.08      8.75 o 
  -3   0   6        0.93        3.41      2.76 o 
  -2   0   6      469.13      560.46      9.85 o 
  -1   0   6     2330.92     2570.73     24.49 o 
   0   0   6     1855.16     1980.07     20.89 o 
   1   0   6     5219.17     5558.46     44.28 o 
   2   0   6     1396.10     1330.30     13.37 o 
   3   0   6     6190.68     6129.81     39.51 o 
   4   0   6     4591.92     4472.64     39.03 o 
   5   0   6     7319.46     7247.77     79.55 o 
   6   0   6     2979.25     2880.24     43.71 o 
   7   0   6     5553.94     5597.25     70.97 o 
   8   0   6     4864.59     4945.67     67.80 o 
   9   0   6     2943.62     2994.22     51.70 o 
  10   0   6     1283.01     1378.95     35.60 o 
 -13   1   6        3.37        4.82      8.58 o 
 -12   1   6      601.84      621.50     26.32 o 
 -11   1   6      155.72      161.69     14.45 o 
 -10   1   6        7.47        7.76      6.11 o 
  -9   1   6        0.89        1.06      5.05 o 
  -8   1   6       21.11       22.99      6.23 o 
  -7   1   6      147.63      144.42      9.64 o 
  -6   1   6        7.12        7.99      4.11 o 
  -5   1   6       33.40       51.94      5.52 o 
  -4   1   6      159.76      226.84      6.43 o 
  -3   1   6     2645.27     2966.09     26.65 o 
  -2   1   6     2985.74     3343.62     29.02 o 
  -1   1   6      988.89     1067.13     13.89 o 
   0   1   6       12.43        9.52      5.17 o 
   1   1   6     1130.05     1242.62     12.96 o 
   2   1   6     1578.08     1568.54     17.74 o 
   3   1   6     1603.30     1664.33     16.99 o 
   4   1   6     4811.66     4714.96     73.15 o 
   5   1   6     1803.72     1810.68     33.61 o 
   6   1   6     1457.44     1454.04     31.73 o 
   7   1   6     3208.60     3294.10     52.88 o 
   8   1   6     3594.20     3712.78     59.22 o 
   9   1   6     2321.62     2382.35     47.94 o 
  10   1   6     2051.15     2115.49     47.24 o 
 -13   2   6      332.49      306.58     20.45 o 
 -12   2   6      586.36      583.78     25.50 o 
 -11   2   6      198.53      199.41     15.98 o 
 -10   2   6       20.44       22.33      7.64 o 
  -9   2   6      312.58      306.70     10.76 o 
  -8   2   6      330.25      282.72     13.63 o 
  -7   2   6      154.37      141.95     10.58 o 
  -6   2   6       44.17       52.76      6.23 o 
  -5   2   6       23.86       15.75      4.70 o 
  -4   2   6      468.77      471.67      8.57 o 
  -3   2   6      423.10      364.09      7.42 o 
  -2   2   6       50.00       25.95      2.82 o 
  -1   2   6     1080.30     1142.47     14.60 o 
   0   2   6      941.28      947.44     13.75 o 
   1   2   6      115.60      128.16      5.25 o 
   2   2   6      798.18      748.75     10.93 o 
   3   2   6        1.61        2.06      3.23 o 
   4   2   6      159.26      188.68     10.52 o 
   5   2   6      391.98      414.10     18.10 o 
   6   2   6     1378.52     1356.51     32.55 o 
   7   2   6      958.51      978.49     29.49 o 
   8   2   6     1592.14     1753.45     41.13 o 
   9   2   6     1094.70     1148.05     35.13 o 
  10   2   6     2147.36     2398.34     53.23 o 
 -14   3   6      493.02      511.28     26.44 o 
 -13   3   6      288.20      314.22     20.80 o 
 -12   3   6      283.95      304.93     19.39 o 
 -11   3   6      681.91      697.41     25.97 o 
 -10   3   6     2212.12     2171.66     40.89 o 
  -9   3   6      143.74      154.64     11.40 o 
  -8   3   6       55.49       47.47      6.70 o 
  -7   3   6        0.32        3.29      4.00 o 
  -6   3   6      195.89      209.87     12.22 o 
  -5   3   6       31.44       41.60      6.11 o 
  -4   3   6      374.36      412.64      7.81 o 
  -3   3   6       87.94      100.01      6.76 o 
  -2   3   6      375.73      377.68      7.72 o 
  -1   3   6      111.41       94.72      5.00 o 
   0   3   6      105.60       81.96      5.36 o 
   1   3   6      593.08      552.48      9.51 o 
   2   3   6     2240.88     2184.58     26.30 o 
   3   3   6     1854.88     1757.79     23.88 o 
   4   3   6      122.74      121.94      7.29 o 
   5   3   6       21.26       24.91      7.76 o 
   6   3   6       41.49       37.96      9.05 o 
   7   3   6      127.50      114.22     13.04 o 
   8   3   6      222.11      223.38     18.57 o 
   9   3   6      213.54      210.81     19.62 o 
 -14   4   6      778.72      773.91     31.61 o 
 -13   4   6     1794.47     1821.37     45.95 o 
 -12   4   6     1347.69     1347.23     37.49 o 
 -11   4   6      266.55      285.19     16.45 o 
 -10   4   6      155.86      167.21     12.93 o 
  -9   4   6      199.07      217.15     14.34 o 
  -8   4   6     1592.89     1577.43     34.90 o 
  -7   4   6     3732.68     3869.77     59.22 o 
  -6   4   6      473.33      450.29     17.63 o 
  -5   4   6      114.27      120.33     10.46 o 
  -4   4   6       43.81       32.43      5.64 o 
  -3   4   6      441.53      446.66      6.94 o 
  -2   4   6       57.31       71.48      5.76 o 
  -1   4   6      541.42      526.34     13.34 o 
   0   4   6      644.37      652.19     10.30 o 
   1   4   6       75.08       72.14      5.85 o 
   2   4   6     1540.34     1448.36     21.93 o 
   3   4   6      283.47      275.21     10.46 o 
   4   4   6      648.57      656.19     15.32 o 
   5   4   6      657.33      657.22     24.79 o 
   6   4   6     1078.88     1077.90     32.31 o 
   7   4   6       56.31       57.58     11.28 o 
   8   4   6       87.18      100.47     13.98 o 
 -14   5   6      863.02      868.03     33.02 o 
 -13   5   6     1244.65     1324.67     39.01 o 
 -11   5   6     1814.08     1784.94     41.48 o 
 -10   5   6     2873.43     2817.60     53.11 o 
  -9   5   6     1096.23     1056.75     30.43 o 
  -8   5   6      261.96      251.47     15.75 o 
  -7   5   6      247.22      240.89     14.92 o 
  -6   5   6     1203.86     1342.18     32.20 o 
  -5   5   6      816.08      836.54     24.68 o 
  -4   5   6      538.68      542.06     19.39 o 
  -3   5   6      196.22      201.41     12.10 o 
  -2   5   6     1246.92     1284.65     15.42 o 
  -1   5   6      950.32      952.53     16.16 o 
   0   5   6      204.39      191.01      8.85 o 
   1   5   6       29.83       18.79      4.58 o 
   2   5   6      595.85      594.21     19.15 o 
   3   5   6       95.51       91.82      7.11 o 
   4   5   6      249.61      281.43     18.33 o 
   5   5   6      354.42      374.38     21.03 o 
   6   5   6     1296.45     1342.18     38.19 o 
   7   5   6      853.90      895.53     33.02 o 
 -14   6   6       56.65       40.42     11.52 o 
 -12   6   6      767.66      771.67     29.02 o 
 -11   6   6     1540.98     1576.02     41.01 o 
 -10   6   6     1350.84     1248.17     35.84 o 
  -9   6   6     1269.99     1251.69     34.90 o 
  -8   6   6     1411.96     1329.25     35.02 o 
  -7   6   6     2333.70     2349.33     47.47 o 
  -6   6   6      405.15      389.77     18.45 o 
  -5   6   6        1.40       -3.29      4.58 o 
  -4   6   6      838.92      871.09     26.20 o 
  -3   6   6     1240.13     1205.87     30.43 o 
  -2   6   6      814.32      898.35     25.97 o 
  -1   6   6       18.25       19.27      5.99 o 
   0   6   6        7.91        8.46      4.21 o 
   1   6   6       78.30       80.69      8.87 o 
   2   6   6      910.90      898.81     18.88 o 
   3   6   6      112.47      113.40     12.46 o 
   4   6   6      271.62      261.34     18.80 o 
   5   6   6      110.29      121.15     14.45 o 
   6   6   6      476.46      551.70     27.26 o 
 -13   7   6       18.58       27.38      9.05 o 
 -12   7   6        5.79       -4.58      6.70 o 
 -11   7   6      512.13      506.93     24.91 o 
 -10   7   6      774.23      738.18     28.91 o 
  -9   7   6      637.81      625.61     25.85 o 
  -8   7   6     1599.09     1538.65     40.07 o 
  -7   7   6     1903.95     1824.19     42.89 o 
  -6   7   6     1408.11     1368.38     36.07 o 
  -5   7   6     1113.15     1111.51     31.37 o 
  -4   7   6      861.92      826.55     26.44 o 
  -3   7   6      182.67      168.15     12.81 o 
  -2   7   6       94.70       82.02      9.52 o 
  -1   7   6       16.79       14.69      6.46 o 
   0   7   6       77.49       74.21      6.86 o 
   1   7   6      349.17      349.62     12.72 o 
   2   7   6       77.02       73.07      7.40 o 
   3   7   6       35.08       25.38      9.87 o 
   4   7   6        2.66       -5.17      8.11 o 
   5   7   6      105.53      105.99     14.57 o 
 -13   8   6     1304.88     1380.95     43.36 o 
 -12   8   6     1095.55     1133.36     38.54 o 
 -11   8   6      352.01      358.05     22.56 o 
 -10   8   6       61.78       73.44     11.40 o 
  -9   8   6        6.74       -9.17      6.58 o 
  -8   8   6      490.14      473.20     23.74 o 
  -7   8   6      917.37      860.39     30.32 o 
  -6   8   6     2259.91     2091.41     47.00 o 
  -5   8   6     1570.78     1437.47     37.84 o 
  -4   8   6     1115.81     1050.64     31.73 o 
  -3   8   6      802.34      789.77     26.91 o 
  -2   8   6       24.48       17.27      6.93 o 
  -1   8   6      353.69      344.77     18.45 o 
   0   8   6       34.00       33.93      6.22 o 
   1   8   6      127.95      136.07     24.03 o 
   2   8   6        1.92       -5.64      8.11 o 
   3   8   6       18.77        2.23      8.93 o 
   4   8   6        5.84       -7.29      9.64 o 
 -13   9   6     1112.04     1125.49     40.78 o 
 -12   9   6     1563.57     1645.93     48.53 o 
 -11   9   6     1915.82     1980.95     52.06 o 
 -10   9   6     1018.51     1162.39     39.13 o 
  -9   9   6      603.57      583.19     27.50 o 
  -8   9   6       97.26      101.06     12.22 o 
  -7   9   6       19.57       21.74      8.46 o 
  -6   9   6        2.73       -3.53      6.70 o 
  -5   9   6       23.82       33.96      9.05 o 
  -4   9   6     1406.46     1395.29     37.96 o 
  -3   9   6     1254.46     1155.34     33.72 o 
  -2   9   6     2509.24     2452.98     50.41 o 
  -1   9   6      539.52      509.04     23.27 o 
   0   9   6       53.23       44.79      7.13 o 
   1   9   6       46.14       47.00     11.52 o 
   2   9   6        0.29       -8.81      8.70 o 
   3   9   6        5.64        5.76      9.99 o 
 -12  10   6     2367.93     2367.78     60.99 o 
 -11  10   6     1701.70     1677.07     49.94 o 
 -10  10   6     1774.95     1826.66     51.12 o 
  -9  10   6     1886.52     1899.98     50.88 o 
  -8  10   6     1455.85     1357.10     41.25 o 
  -7  10   6      946.68      928.55     33.84 o 
  -6  10   6      202.10      200.12     17.04 o 
  -5  10   6      142.68      114.57     13.04 o 
  -4  10   6       67.42       56.52     10.46 o 
  -3  10   6       89.08       86.49     11.63 o 
  -2  10   6      600.58      616.09     25.62 o 
  -1  10   6      379.21      388.83     21.50 o 
   0  10   6     1016.30     1004.34     34.78 o 
   1  10   6      412.20      370.50     23.85 o 
 -11  11   6     1255.28     1224.55     44.18 o 
 -10  11   6     2061.86     2029.48     55.82 o 
  -9  11   6     1842.40     1715.15     49.59 o 
  -8  11   6     2817.65     2786.35     63.22 o 
  -7  11   6     2016.53     2060.27     52.64 o 
  -6  11   6     1068.79     1069.20     36.66 o 
  -5  11   6      882.40      899.05     33.14 o 
  -4  11   6       69.97       64.98     11.28 o 
  -3  11   6      173.15      171.80     16.22 o 
  -2  11   6      106.07       81.67     11.75 o 
 -10  12   6     1233.83     1240.18     44.77 o 
  -9  12   6     1225.32     1179.90     42.54 o 
  -8  12   6     1238.42     1272.49     43.60 o 
  -7  12   6     1381.41     1480.25     45.83 o 
  -6  12   6     1399.24     1428.54     43.95 o 
  -5  12   6     2075.40     2054.86     52.29 o 
  -4  12   6     1400.48     1390.24     42.30 o 
  -3  12   6      703.72      696.23     30.08 o 
   2 -15   7       30.82       13.51     10.58 o 
   3 -15   7      117.22       98.24     13.28 o 
   4 -15   7      340.91      320.56     23.15 o 
   5 -15   7       68.48       49.24     12.46 o 
   6 -15   7      431.56      482.02     28.32 o 
   7 -15   7      366.67      423.62     26.91 o 
   8 -15   7      187.49      222.56     21.74 o 
   9 -15   7       37.67       14.22     11.40 o 
   1 -14   7     1384.77     1339.35     38.31 o 
   2 -14   7      980.29      981.78     32.43 o 
   3 -14   7     1017.34     1017.54     23.43 o 
   4 -14   7      733.90      784.34     20.64 o 
   5 -14   7      127.92      135.31     11.52 o 
   6 -14   7       49.28       61.69     10.22 o 
   7 -14   7       63.90       65.45     10.22 o 
  -2 -13   7      501.67      484.25     25.38 o 
  -1 -13   7      900.80      924.43     31.61 o 
   0 -13   7     2059.47     2070.02     32.40 o 
   1 -13   7     1852.26     1773.08     42.77 o 
   2 -13   7     2820.64     2850.52     38.89 o 
   3 -13   7     1237.51     1263.44     34.43 o 
   4 -13   7     1752.43     1716.91     39.48 o 
   5 -13   7      446.19      456.28     20.68 o 
   6 -13   7      257.59      254.99     16.10 o 
   7 -13   7      237.25      252.76     16.10 o 
   8 -13   7      363.87      390.01     19.39 o 
   9 -13   7      140.25      137.37     13.51 o 
  10 -13   7        2.43       -2.59      7.05 o 
  -3 -12   7      113.70       92.83     13.51 o 
  -2 -12   7       16.01       15.28      8.70 o 
  -1 -12   7      226.49      243.24     17.39 o 
   0 -12   7      787.54      782.15     19.80 o 
   1 -12   7     1414.90     1420.62     24.40 o 
   2 -12   7      804.92      872.61     28.08 o 
   3 -12   7      915.99      932.54     28.20 o 
   4 -12   7     4202.34     4354.37     65.92 o 
   5 -12   7     2025.39     2054.51     41.95 o 
   6 -12   7     2179.08     2260.03     43.95 o 
   7 -12   7      541.93      548.53     21.97 o 
   8 -12   7      584.27      564.39     22.21 o 
   9 -12   7      141.95      152.88     13.28 o 
  10 -12   7       35.57       37.37      8.46 o 
  11 -12   7        1.50        5.99      6.82 o 
  12 -12   7       10.37        1.76      7.29 o 
  -5 -11   7     2816.63     2927.94     61.10 o 
  -4 -11   7     4043.98     4207.84     71.91 o 
  -3 -11   7     3134.35     3187.17     58.75 o 
  -2 -11   7     1588.43     1609.39     38.54 o 
  -1 -11   7      361.00      355.69     13.41 o 
   0 -11   7       66.99       63.22      8.81 o 
   1 -11   7        0.66        2.09      4.24 o 
   2 -11   7       97.12      107.22      7.64 o 
   3 -11   7     1055.95     1051.46     28.91 o 
   4 -11   7     1856.89     1853.45     38.66 o 
   5 -11   7     1904.68     2014.44     40.31 o 
   6 -11   7     1773.65     1842.64     38.54 o 
   7 -11   7     2097.92     2113.50     41.83 o 
   8 -11   7     2066.62     2012.32     41.01 o 
   9 -11   7      490.77      534.78     21.86 o 
  10 -11   7       94.42       80.26     10.58 o 
  11 -11   7      281.42      267.10     17.51 o 
  12 -11   7      146.06      148.06     14.34 o 
  -6 -10   7     2168.81     2261.79     53.00 o 
  -5 -10   7     3088.35     3095.86     60.16 o 
  -4 -10   7     3504.94     3472.59     61.57 o 
  -3 -10   7     4666.21     4661.54     70.50 o 
  -2 -10   7     7287.34     7411.54     67.08 o 
  -1 -10   7     6248.46     6231.57     57.70 o 
   0 -10   7     5566.09     5632.77     52.30 o 
   1 -10   7     1350.77     1354.52     21.33 o 
   2 -10   7      139.45      137.78      7.76 o 
   3 -10   7      151.62      172.27     12.81 o 
   4 -10   7      854.92      808.10     24.09 o 
   5 -10   7      181.04      195.30     13.28 o 
   6 -10   7      356.77      339.25     16.57 o 
   7 -10   7      800.16      805.05     24.68 o 
   8 -10   7     2474.38     2486.00     45.24 o 
   9 -10   7     1492.78     1501.75     35.25 o 
  10 -10   7     1549.41     1572.26     36.78 o 
  11 -10   7      279.75      247.47     17.27 o 
  12 -10   7      429.74      443.36     22.21 o 
  13 -10   7       53.63       47.36     10.34 o 
  -7  -9   7      329.49      372.85     23.50 o 
  -6  -9   7      826.13      813.51     30.43 o 
  -5  -9   7     1543.43     1462.15     38.31 o 
  -4  -9   7     3949.57     3879.52     62.75 o 
  -3  -9   7     6073.85     6157.30     81.32 o 
  -2  -9   7     7545.55     7580.86     65.77 o 
  -1  -9   7     6140.62     6107.54     54.77 o 
   0  -9   7     7778.99     7739.51     63.16 o 
   1  -9   7     8979.97     9134.74     69.93 o 
   2  -9   7     9038.17     9177.80     68.64 o 
   3  -9   7     2612.23     2818.95     44.59 o 
   4  -9   7      876.09      970.97     25.85 o 
   5  -9   7      211.26      184.25     12.93 o 
   6  -9   7       84.39       93.07      9.52 o 
   7  -9   7       74.40       62.98      8.70 o 
   8  -9   7      917.41      887.30     25.97 o 
   9  -9   7      839.62      846.64     26.32 o 
  10  -9   7      919.78      871.56     27.50 o 
  11  -9   7      976.48      914.45     29.02 o 
  12  -9   7      711.28      609.75     25.03 o 
  13  -9   7       54.14       37.60     10.46 o 
  -8  -8   7      563.27      512.10     26.44 o 
  -7  -8   7      689.71      725.61     29.14 o 
  -6  -8   7      485.26      499.88     23.50 o 
  -5  -8   7        8.20        6.93      7.52 o 
  -4  -8   7     1105.88     1127.25     29.96 o 
  -3  -8   7     2589.51     2523.59     32.41 o 
  -2  -8   7     4619.46     4558.89     44.76 o 
  -1  -8   7     5366.31     5289.76     48.06 o 
   0  -8   7     9891.58    10152.95     75.41 o 
   1  -8   7     9421.60     9755.42     71.62 o 
   2  -8   7    12318.18    12450.52     85.66 o 
   3  -8   7    10584.15    10768.30    113.87 o 
   4  -8   7     9868.10    10175.95    109.16 o 
   5  -8   7     3794.44     3830.76     54.76 o 
   6  -8   7     1546.24     1578.25     32.90 o 
   7  -8   7      218.65      232.90     13.75 o 
   8  -8   7       89.53      105.40     10.46 o 
   9  -8   7       15.90        7.17      5.99 o 
  10  -8   7        5.79        3.06      6.23 o 
  11  -8   7      124.13      141.71     13.98 o 
  12  -8   7     1010.31      981.66     31.37 o 
  13  -8   7     1255.43     1232.66     37.13 o 
  -9  -7   7     4069.87     4284.22     76.73 o 
  -8  -7   7     4015.70     4188.45     72.50 o 
  -7  -7   7     2158.80     2104.33     46.53 o 
  -6  -7   7     1819.74     1739.82     40.07 o 
  -5  -7   7      953.41      939.48     27.73 o 
  -4  -7   7     1359.22     1342.53     31.37 o 
  -3  -7   7      123.57      133.13      8.81 o 
  -2  -7   7       13.94       19.47      5.05 o 
  -1  -7   7     2196.22     2276.55     30.96 o 
   0  -7   7     3248.99     3543.33     33.61 o 
   1  -7   7    11262.43    11659.17     85.43 o 
   2  -7   7     8419.53     8627.35     72.80 o 
   3  -7   7    10654.50    10850.21    112.81 o 
   4  -7   7     9425.73     9713.32    103.29 o 
   5  -7   7     9872.16     9844.11    105.17 o 
   6  -7   7     8158.30     8167.62     92.24 o 
   7  -7   7     4573.77     4511.36     62.28 o 
   8  -7   7     1582.78     1453.46     32.43 o 
   9  -7   7      309.77      283.66     15.63 o 
  10  -7   7      291.78      286.13     16.57 o 
  11  -7   7       14.34       11.16      7.17 o 
  12  -7   7       30.41       42.07      9.28 o 
  13  -7   7       13.10        3.17      8.23 o 
  -9  -6   7     2807.03     2817.49     58.28 o 
  -8  -6   7     4136.62     4044.03     68.62 o 
  -7  -6   7     7041.68     6875.62     92.36 o 
  -6  -6   7     8127.35     8255.52    101.06 o 
  -5  -6   7     5117.77     5069.29     69.45 o 
  -4  -6   7     7786.78     7636.12    105.11 o 
  -3  -6   7     1925.29     1877.98     24.80 o 
  -2  -6   7     2573.11     2642.99     28.83 o 
  -1  -6   7      700.32      705.13     19.86 o 
   0  -6   7       58.92       74.93      5.11 o 
   1  -6   7     1255.71     1260.12     15.39 o 
   2  -6   7     2295.36     2548.38     22.61 o 
   3  -6   7     5028.77     5628.51     67.57 o 
   4  -6   7     4956.85     5339.32     65.69 o 
   5  -6   7     6885.63     6947.89     80.38 o 
   6  -6   7    10238.42    10388.05    109.87 o 
   7  -6   7    10304.99    10091.93    109.52 o 
   8  -6   7     4045.91     4005.26     59.22 o 
   9  -6   7     2996.51     2873.19     50.06 o 
  10  -6   7     1385.73     1314.09     33.96 o 
  11  -6   7      290.78      270.97     17.39 o 
  12  -6   7        1.21        7.40      7.64 o 
  13  -6   7      102.33      102.35     13.40 o 
 -10  -5   7      474.02      432.08     24.32 o 
  -9  -5   7     1495.36     1448.99     39.72 o 
  -8  -5   7     2502.40     2476.48     50.06 o 
  -7  -5   7     3799.95     3648.15     59.34 o 
  -6  -5   7     5439.41     5461.65     73.91 o 
  -5  -5   7    12100.39    11893.44    125.85 o 
  -4  -5   7    12340.03    12108.88     88.52 o 
  -3  -5   7     8297.22     8326.40     81.26 o 
  -2  -5   7    10815.64    10782.14    115.80 o 
  -1  -5   7     8148.81     7951.55     58.59 o 
   0  -5   7     5832.44     5986.49     45.35 o 
   1  -5   7     1297.16     1356.58     14.66 o 
   2  -5   7      999.93     1177.43     24.79 o 
   3  -5   7      110.16      135.84      9.75 o 
   4  -5   7     2252.18     2342.28     37.84 o 
   5  -5   7     4946.93     4972.23     62.75 o 
   6  -5   7     4151.27     4208.90     57.58 o 
   7  -5   7     2579.69     2519.13     43.24 o 
   8  -5   7     2337.34     2311.15     42.77 o 
   9  -5   7     5032.54     4949.20     70.86 o 
  10  -5   7     4859.73     4860.36     72.74 o 
  11  -5   7     1841.46     1849.93     43.83 o 
  12  -5   7      594.86      647.35     27.61 o 
 -11  -4   7      348.50      365.10     23.27 o 
 -10  -4   7      201.28      215.04     17.98 o 
  -9  -4   7        9.45        1.18      7.87 o 
  -8  -4   7      560.26      563.10     23.27 o 
  -7  -4   7     1801.04     1822.66     38.90 o 
  -6  -4   7     4126.33     4119.83     59.69 o 
  -5  -4   7     4816.67     4766.35     62.63 o 
  -4  -4   7     9478.44     9529.95    101.00 o 
  -3  -4   7    11396.83    11826.70     83.15 o 
  -2  -4   7    14736.14    15405.21    101.96 o 
  -1  -4   7    18792.83    20071.45    127.25 o 
   0  -4   7    10960.58    11153.42     74.82 o 
   1  -4   7     8527.98     8548.03     59.56 o 
   2  -4   7    11041.55    11030.23    109.28 o 
   3  -4   7     3046.44     2948.63     42.19 o 
   4  -4   7      775.32      842.30     21.03 o 
   5  -4   7      679.17      716.21     19.98 o 
   6  -4   7      146.35      142.77     10.81 o 
   7  -4   7     1327.37     1309.74     30.20 o 
   8  -4   7     1511.83     1448.87     33.61 o 
   9  -4   7     2739.11     2615.37     48.77 o 
  10  -4   7     1763.03     1760.50     41.48 o 
  11  -4   7     2056.07     2095.28     47.71 o 
  12  -4   7     1274.72     1320.91     39.95 o 
 -11  -3   7     1191.35     1109.63     36.43 o 
 -10  -3   7     1698.26     1706.33     43.13 o 
  -9  -3   7     1044.91     1038.30     31.49 o 
  -8  -3   7      610.94      620.68     23.15 o 
  -7  -3   7      100.69       74.03      9.17 o 
  -6  -3   7        0.54        1.65      5.05 o 
  -5  -3   7     2594.03     2460.52     22.14 o 
  -4  -3   7     4283.74     4259.80     31.20 o 
  -3  -3   7     6466.20     6594.54     42.21 o 
  -2  -3   7    14254.85    15189.15    101.63 o 
  -1  -3   7    18316.98    19522.61    164.92 o 
   0  -3   7    13515.48    14609.06     94.14 o 
   1  -3   7    11259.70    11990.04    107.93 o 
   2  -3   7    12781.00    13153.36    125.26 o 
   3  -3   7     6556.85     6456.12     72.03 o 
   4  -3   7    10358.38    10294.37     70.15 o 
   5  -3   7     3794.52     3603.25     31.34 o 
   6  -3   7     3122.75     2993.27     29.31 o 
   7  -3   7      376.67      390.36     17.04 o 
   8  -3   7       53.04       66.86      8.93 o 
   9  -3   7      426.72      450.17     20.56 o 
  10  -3   7     1188.37     1164.39     34.31 o 
  11  -3   7      713.52      716.45     28.79 o 
  12  -3   7      463.27      423.03     24.79 o 
 -12  -2   7     1780.75     1759.45     47.36 o 
 -11  -2   7     2047.65     2064.03     48.41 o 
 -10  -2   7     3409.06     3353.09     60.87 o 
  -9  -2   7     3795.70     3749.91     61.81 o 
  -8  -2   7     3041.84     2961.43     51.35 o 
  -7  -2   7     1794.41     1715.97     35.49 o 
  -6  -2   7     1330.34     1238.01     17.98 o 
  -5  -2   7        1.69        1.90      2.15 o 
  -4  -2   7      106.04      103.49      5.52 o 
  -3  -2   7      688.25      668.56     11.92 o 
  -2  -2   7     2723.32     2713.49     29.55 o 
  -1  -2   7     6429.35     6772.33     52.88 o 
   0  -2   7    11983.92    12554.46     87.63 o 
   1  -2   7    12728.55    13158.00     91.56 o 
   2  -2   7    18130.95    18561.43    167.80 o 
   3  -2   7    15294.14    15580.60    100.35 o 
   4  -2   7     7371.53     7492.24     54.61 o 
   5  -2   7     8065.37     8006.54     70.39 o 
   6  -2   7     2637.36     2573.61     27.94 o 
   7  -2   7     2764.34     2701.45     30.60 o 
   8  -2   7     2644.59     2547.34     47.94 o 
   9  -2   7      962.77      953.34     30.08 o 
  10  -2   7       70.67       65.57     10.69 o 
  11  -2   7       21.50       43.13     10.34 o 
 -12  -1   7      405.88      432.08     23.85 o 
 -11  -1   7     1091.76     1166.50     35.25 o 
 -10  -1   7     2936.21     2939.93     55.23 o 
  -9  -1   7     5104.03     4971.17     72.38 o 
  -8  -1   7     3607.19     3570.48     56.40 o 
  -7  -1   7     7218.23     7414.71     60.57 o 
  -6  -1   7    11457.67    11479.78     84.38 o 
  -5  -1   7     7116.38     7196.74     45.99 o 
  -4  -1   7     1025.15      915.64     14.28 o 
  -3  -1   7      552.86      453.91      9.84 o 
  -2  -1   7      220.24      300.54      8.64 o 
  -1  -1   7      275.69      350.47     26.32 o 
   0  -1   7     1184.06     1202.84     16.55 o 
   1  -1   7     3012.70     3235.16     31.13 o 
   2  -1   7    11533.28    11753.51     83.90 o 
   3  -1   7     6789.17     7001.11     51.51 o 
   4  -1   7    11360.76    11235.35     78.01 o 
   5  -1   7     8071.12     8145.17     67.74 o 
   6  -1   7     5349.35     5219.98     46.69 o 
   7  -1   7     6768.93     6735.85     58.21 o 
   8  -1   7     2800.32     2861.95     35.01 o 
   9  -1   7     1935.07     1965.32     45.24 o 
  10  -1   7      660.71      683.43     28.08 o 
  11  -1   7      921.22     1013.98     35.96 o 
 -13   0   7        8.14      -10.75      7.17 o 
 -12   0   7        3.69       -5.64      7.64 o 
 -11   0   7      290.79      270.15     18.10 o 
 -10   0   7      987.55      952.40     29.49 o 
  -9   0   7     1763.70     1742.76     38.43 o 
  -8   0   7     2147.61     2156.81     26.95 o 
  -7   0   7     8810.97     8634.35     68.62 o 
  -6   0   7     9229.12     8977.13     99.18 o 
  -5   0   7    11632.04    11849.32     83.71 o 
  -4   0   7    10504.64    10859.27     77.08 o 
  -3   0   7    21573.20    22927.03    197.12 o 
  -2   0   7     4813.50     4971.09     41.04 o 
  -1   0   7     1007.75      942.46     28.79 o 
   0   0   7       99.12      122.77      8.40 o 
   1   0   7       78.37       80.22      5.19 o 
   2   0   7      296.15      300.44      6.78 o 
   3   0   7     1219.78     1192.71     13.99 o 
   4   0   7     3681.63     3696.24     56.93 o 
   5   0   7     4318.97     4308.10     40.70 o 
   6   0   7     5691.70     5839.19     52.46 o 
   7   0   7     5288.54     5464.00     52.16 o 
   8   0   7     4366.77     4509.11     72.09 o 
   9   0   7     2547.76     2647.81     54.99 o 
  10   0   7     1240.62     1309.16     39.95 o 
 -13   1   7      176.79      172.74     17.98 o 
 -12   1   7      185.54      203.29     17.63 o 
 -11   1   7       74.37       37.37      9.75 o 
 -10   1   7        9.39       10.22      6.70 o 
  -9   1   7      916.73      945.82     27.85 o 
  -8   1   7      773.39      787.11     15.89 o 
  -7   1   7     1611.23     1500.11     29.96 o 
  -6   1   7     4851.30     4777.40     62.98 o 
  -5   1   7     5009.24     4934.64     41.34 o 
  -4   1   7    12750.32    13003.61     89.32 o 
  -3   1   7    14238.15    14501.20     98.08 o 
  -2   1   7    16112.78    16891.90    127.44 o 
  -1   1   7    16662.02    17684.38    117.23 o 
   0   1   7    15524.17    15678.17    105.89 o 
   1   1   7     4226.18     4131.82     44.30 o 
   2   1   7      161.01      138.76      5.93 o 
   3   1   7      371.62      399.45      8.61 o 
   4   1   7       10.59        9.08      2.87 o 
   5   1   7      184.19      173.74      9.04 o 
   6   1   7     1690.32     1709.86     35.49 o 
   7   1   7     1753.71     1823.60     38.90 o 
   8   1   7     2616.36     2709.03     50.53 o 
 -13   2   7     1139.93     1127.84     37.13 o 
 -12   2   7      663.62      707.75     28.32 o 
 -11   2   7      294.22      272.50     17.86 o 
 -10   2   7        5.94       -0.71      5.76 o 
  -9   2   7      272.14      266.27     13.98 o 
  -8   2   7     1222.71     1288.36     29.38 o 
  -7   2   7       47.60       71.09      7.40 o 
  -6   2   7     1115.52     1049.70     25.62 o 
  -5   2   7     2068.23     2179.18     38.78 o 
  -4   2   7     3788.06     3783.04     32.76 o 
  -3   2   7     6236.58     6203.63     69.04 o 
  -2   2   7    11093.80    11428.98     79.72 o 
  -1   2   7    15294.67    15752.12    106.04 o 
   0   2   7    12095.06    12250.71     86.11 o 
   1   2   7    13484.22    13311.51     75.61 o 
   2   2   7     8988.34     8722.47     54.50 o 
   3   2   7     6650.59     6458.75     48.04 o 
   4   2   7     1581.71     1569.83     23.01 o 
   5   2   7      826.05      819.15     24.79 o 
   6   2   7      148.54      151.70     14.57 o 
   7   2   7        3.91      -10.22      6.82 o 
   8   2   7      226.67      218.21     18.10 o 
   9   2   7      888.65      919.03     32.31 o 
 -13   3   7      366.75      385.31     22.68 o 
 -12   3   7     1681.61     1676.13     42.66 o 
 -11   3   7     2689.25     2707.62     53.00 o 
 -10   3   7     2242.29     2258.15     43.36 o 
  -9   3   7      946.75      961.80     26.91 o 
  -8   3   7      323.78      371.56     16.80 o 
  -7   3   7      337.26      391.54     16.80 o 
  -6   3   7       58.04       58.05      7.17 o 
  -5   3   7      144.95      151.70     11.05 o 
  -4   3   7        1.53       15.67      2.35 o 
  -3   3   7      697.08      659.62     14.75 o 
  -2   3   7     2135.85     2111.18     21.89 o 
  -1   3   7     3988.07     4046.67     35.64 o 
   0   3   7     8121.08     8063.01     91.25 o 
   1   3   7     9800.79     9712.83     59.51 o 
   2   3   7     9546.06     9428.54     59.38 o 
   3   3   7    10726.02    10647.79     82.90 o 
   4   3   7     4626.65     4629.66     45.99 o 
   5   3   7     5166.17     5047.90     71.44 o 
   6   3   7     1721.45     1825.37     41.01 o 
   7   3   7     1222.60     1250.40     35.25 o 
   8   3   7      101.34       88.60     13.16 o 
 -13   4   7      131.73      142.65     14.92 o 
 -12   4   7      141.17      161.34     15.51 o 
 -11   4   7      799.92      815.50     26.91 o 
 -10   4   7     1536.35     1558.27     37.01 o 
  -9   4   7     4619.72     4596.67     69.33 o 
  -8   4   7     6430.48     6157.06     83.67 o 
  -7   4   7     1187.00     1095.64     29.14 o 
  -6   4   7      370.89      397.29     17.51 o 
  -5   4   7     1059.83     1146.76     29.02 o 
  -4   4   7     1156.87     1161.21     28.79 o 
  -3   4   7      228.90      259.24      6.21 o 
  -2   4   7       23.50       34.63      3.36 o 
  -1   4   7      177.59      149.62      6.35 o 
   0   4   7      307.19      294.64      8.83 o 
   1   4   7     1996.80     1942.27     20.34 o 
   2   4   7     5123.74     5098.42     48.96 o 
   3   4   7     4177.00     4196.05     46.71 o 
   4   4   7     6409.80     6457.11     59.48 o 
   5   4   7     5490.35     5517.11     79.08 o 
   6   4   7     3718.02     3765.89     64.51 o 
   7   4   7     1974.07     1961.44     47.00 o 
   8   4   7     1571.93     1742.17     46.06 o 
 -13   5   7       12.11        5.99      8.23 o 
 -11   5   7        0.81       -0.24      5.64 o 
 -10   5   7       58.18       76.62     10.11 o 
  -9   5   7      172.34      178.96     14.34 o 
  -8   5   7     2710.12     2719.02     51.70 o 
  -7   5   7     4228.76     4299.03     67.68 o 
  -6   5   7     9316.16     9013.44    111.16 o 
  -5   5   7     3804.35     3611.25     58.64 o 
  -4   5   7     2461.47     2320.90     44.42 o 
  -3   5   7     1108.64     1160.86     30.08 o 
  -2   5   7      250.82      251.82     14.57 o 
  -1   5   7      891.61      928.60     14.82 o 
   0   5   7       48.97       46.64      4.35 o 
   1   5   7       92.78       87.43      5.22 o 
   2   5   7       80.33       77.10      6.44 o 
   3   5   7      436.91      425.34     13.62 o 
   4   5   7     2306.87     2314.67     47.59 o 
   5   5   7     2013.18     2051.34     46.42 o 
   6   5   7     2876.08     3019.48     59.69 o 
   7   5   7     2580.78     2665.55     57.70 o 
 -12   6   7       96.27       89.78     11.52 o 
 -11   6   7      182.91      160.63     15.04 o 
 -10   6   7        4.51        0.82      5.88 o 
  -9   6   7      194.17      165.33     14.10 o 
  -8   6   7      746.80      701.99     26.32 o 
  -7   6   7      117.65      126.91     13.16 o 
  -6   6   7     1370.30     1342.53     35.02 o 
  -5   6   7     2900.68     2854.50     52.64 o 
  -4   6   7     8039.19     7902.05    102.23 o 
  -3   6   7     3456.62     3331.35     56.76 o 
  -2   6   7     3570.21     3454.26     58.05 o 
  -1   6   7     1830.31     1808.21     39.13 o 
   0   6   7     1892.56     1897.33     28.16 o 
   1   6   7      673.78      667.21     16.57 o 
   2   6   7       73.44       68.19      6.82 o 
   3   6   7      122.26      135.02     13.63 o 
   4   6   7        5.89       -1.41      8.23 o 
   5   6   7      234.25      247.12     19.86 o 
   6   6   7      507.84      523.03     27.38 o 
 -13   7   7        8.44        5.29      7.64 o 
 -12   7   7       57.72       59.22     10.93 o 
 -11   7   7       43.89       72.03     11.16 o 
 -10   7   7        3.55        2.94      6.70 o 
  -9   7   7       44.97       33.37      8.46 o 
  -8   7   7       15.62       25.97      7.64 o 
  -7   7   7        4.34        0.71      5.76 o 
  -6   7   7      182.33      171.68     14.45 o 
  -5   7   7      206.29      251.47     16.80 o 
  -4   7   7     1613.65     1494.82     37.72 o 
  -3   7   7     3025.11     2947.45     54.76 o 
  -2   7   7     3767.58     3707.61     62.63 o 
  -1   7   7     3544.67     3539.10     60.40 o 
   0   7   7     3328.30     3387.41     44.42 o 
   1   7   7     1401.12     1430.19     38.19 o 
   2   7   7     1293.29     1266.15     35.96 o 
   3   7   7      894.62      903.28     31.73 o 
   4   7   7      300.10      275.20     20.80 o 
   5   7   7      191.95      185.54     19.27 o 
 -13   8   7       28.70       15.98      9.52 o 
 -12   8   7        0.19       -5.99      7.05 o 
 -11   8   7        4.05        6.82      7.87 o 
 -10   8   7      145.54      156.76     16.57 o 
  -9   8   7        8.25       25.85      8.11 o 
  -8   8   7       45.03       53.35     10.34 o 
  -7   8   7      195.82      208.11     16.69 o 
  -6   8   7      295.99      300.12     18.80 o 
  -5   8   7        5.90       15.28      7.52 o 
  -4   8   7      791.85      762.86     27.85 o 
  -3   8   7      237.18      209.99     16.10 o 
  -2   8   7      489.92      485.19     22.44 o 
  -1   8   7     1126.90     1075.08     32.31 o 
   0   8   7     3353.75     3311.79     42.42 o 
   1   8   7     1898.89     1910.45     31.16 o 
   2   8   7     2100.70     2118.90     49.47 o 
   3   8   7     1392.42     1470.02     42.54 o 
 -12   9   7       33.68       36.43     11.63 o 
 -11   9   7      264.36      272.38     21.97 o 
 -10   9   7      151.13      137.95     15.63 o 
  -9   9   7       19.97       27.97      9.17 o 
  -8   9   7      198.33      213.04     18.33 o 
  -7   9   7      174.22      183.08     15.75 o 
  -6   9   7        0.90        4.35      7.29 o 
  -5   9   7       58.87       63.10     10.69 o 
  -4   9   7        1.76       -4.70      6.35 o 
  -3   9   7      564.36      556.40     24.44 o 
  -2   9   7       32.27       35.02      9.05 o 
  -1   9   7      321.08      315.27     19.74 o 
   0   9   7     1084.59     1108.22     34.08 o 
   1   9   7      527.71      566.98     26.91 o 
   2   9   7     1034.67     1023.73     36.19 o 
 -11  10   7        4.35       -4.94      8.93 o 
 -10  10   7        0.04      -12.51      8.34 o 
  -9  10   7       75.82       58.75     12.69 o 
  -8  10   7      270.39      250.41     20.45 o 
  -7  10   7       98.56       78.50     12.69 o 
  -6  10   7      513.65      509.51     25.85 o 
  -5  10   7      335.71      307.40     19.74 o 
  -4  10   7      226.96      221.38     17.74 o 
  -3  10   7      256.92      237.48     17.98 o 
  -2  10   7       41.46       35.72      9.28 o 
  -1  10   7       24.32       25.26      9.40 o 
 -10  11   7       58.93       57.46     13.51 o 
  -9  11   7       23.95        3.88      9.05 o 
  -8  11   7        1.68      -10.40      6.93 o 
  -7  11   7      268.55      263.81     20.68 o 
  -6  11   7      375.55      407.87     24.68 o 
  -5  11   7      431.12      451.35     25.38 o 
  -4  11   7      279.35      258.16     20.09 o 
  -3  11   7      261.47      237.13     19.04 o 
  -2  11   7      692.64      664.15     28.67 o 
  -8  12   7       70.67       40.66     12.46 o 
  -7  12   7        0.61      -12.87      8.58 o 
  -6  12   7       18.17        0.47      9.17 o 
  -5  12   7       38.88       14.22     10.34 o 
   3 -15   8      905.70      799.52     31.02 o 
   4 -15   8     1431.51     1501.11     42.77 o 
   5 -15   8      677.80      711.05     46.36 o 
   6 -15   8     1060.89     1186.59     41.83 o 
   1 -14   8       73.75       82.14     12.93 o 
   2 -14   8      334.02      311.51     20.56 o 
   3 -14   8      367.51      375.35     15.53 o 
   4 -14   8      704.03      701.87     27.61 o 
   5 -14   8     1399.97     1451.22     38.31 o 
   6 -14   8     1647.31     1697.87     40.89 o 
   7 -14   8     1248.17     1244.64     35.02 o 
   8 -14   8     1004.30     1050.17     32.08 o 
   9 -14   8      667.27      658.40     26.09 o 
   0 -13   8      141.84      144.89     15.04 o 
   1 -13   8      113.97      117.74     13.87 o 
   2 -13   8       18.61        1.88      7.99 o 
   3 -13   8      464.80      440.42     21.62 o 
   4 -13   8      699.45      687.07     26.09 o 
   5 -13   8      502.64      503.52     21.97 o 
   6 -13   8      892.87      895.29     28.91 o 
   7 -13   8     1582.61     1555.22     38.31 o 
   8 -13   8     2093.19     2253.33     46.89 o 
   9 -13   8     1440.21     1505.16     38.19 o 
  10 -13   8     1039.64     1099.52     33.02 o 
  11 -13   8      421.33      406.81     21.62 o 
  -3 -12   8       38.14       16.92      9.87 o 
  -2 -12   8      125.92      156.05     16.22 o 
  -1 -12   8        7.64        5.56      5.76 o 
   0 -12   8        0.16       -1.76      7.76 o 
   1 -12   8      239.77      226.91     16.33 o 
   2 -12   8       61.85       70.86     10.46 o 
   3 -12   8       19.01       30.55      8.23 o 
   4 -12   8        7.85        0.00      6.82 o 
   5 -12   8      248.40      229.02     15.98 o 
   6 -12   8      634.71      616.09     23.38 o 
   7 -12   8      578.26      596.70     23.50 o 
   8 -12   8     1051.19     1016.56     30.20 o 
   9 -12   8     1480.25     1508.45     37.49 o 
  10 -12   8     2069.01     2080.12     45.12 o 
  11 -12   8     2028.44     2058.15     45.71 o 
  12 -12   8      869.00      882.60     30.90 o 
  -5 -11   8      188.83      158.99     16.80 o 
  -4 -11   8      168.45      161.34     15.75 o 
  -3 -11   8       43.04       36.66     10.22 o 
  -2 -11   8       13.20        8.91      6.15 o 
  -1 -11   8      131.05      124.60      8.92 o 
   0 -11   8      266.50      262.02     24.32 o 
   1 -11   8       47.66       30.20      8.93 o 
   2 -11   8        1.00       -2.12      6.35 o 
   3 -11   8       59.32       48.65      9.40 o 
   4 -11   8        0.12        0.35      6.58 o 
   5 -11   8        3.19       14.34      6.93 o 
   6 -11   8        4.85        6.82      6.58 o 
   7 -11   8      229.19      239.60     15.51 o 
   8 -11   8      711.52      695.65     25.03 o 
   9 -11   8      550.76      527.85     22.09 o 
  10 -11   8      857.15      830.31     27.85 o 
  11 -11   8     1072.48     1066.97     31.96 o 
  12 -11   8     1273.79     1332.54     37.25 o 
  -6 -10   8       96.06       89.89     13.98 o 
  -5 -10   8        2.72        5.76      8.58 o 
  -4 -10   8       46.39       21.15      8.93 o 
  -3 -10   8      177.18      158.28     15.39 o 
  -2 -10   8      432.98      436.40     14.51 o 
  -1 -10   8       61.87       57.46      6.59 o 
   0 -10   8        6.05       10.33      6.46 o 
   1 -10   8      709.88      731.86     15.58 o 
   2 -10   8      165.99      136.66     12.22 o 
   3 -10   8      334.00      330.90     16.80 o 
   4 -10   8      141.13      143.71     12.46 o 
   5 -10   8       18.79       18.68      6.93 o 
   6 -10   8        0.14        3.76      6.23 o 
   7 -10   8        0.01       10.81      6.70 o 
   8 -10   8      155.06      152.17     13.16 o 
   9 -10   8       16.98       10.34      7.29 o 
  10 -10   8      225.70      233.84     16.33 o 
  11 -10   8      648.82      582.84     24.44 o 
  12 -10   8      539.22      539.95     25.03 o 
  -7  -9   8      404.14      460.98     24.79 o 
  -6  -9   8       88.63       86.37     12.34 o 
  -5  -9   8        3.91       -5.29      6.70 o 
  -4  -9   8      102.73      104.46     11.52 o 
  -3  -9   8        1.16        0.13      4.43 o 
  -2  -9   8      620.94      606.95     15.69 o 
  -1  -9   8        1.40        0.40      3.86 o 
   0  -9   8      156.28      125.99     12.28 o 
   1  -9   8        8.73       13.87      3.77 o 
   2  -9   8       17.15       30.67      7.64 o 
   3  -9   8      507.86      552.29     20.45 o 
   4  -9   8      236.77      232.08     14.34 o 
   5  -9   8      324.36      314.33     16.22 o 
   6  -9   8        0.87       31.37      7.52 o 
   7  -9   8       30.40       50.53      8.34 o 
   8  -9   8       65.14       81.20      9.87 o 
   9  -9   8      219.51      224.68     15.04 o 
  10  -9   8      106.54       84.14     10.93 o 
  11  -9   8       89.53       72.27     10.58 o 
  12  -9   8       89.07       68.74     11.75 o 
  -8  -8   8      716.34      724.55     30.67 o 
  -7  -8   8      594.53      598.23     26.56 o 
  -6  -8   8      891.11      900.11     29.96 o 
  -5  -8   8      850.01      803.17     26.79 o 
  -4  -8   8      736.72      726.67     24.32 o 
  -3  -8   8       88.87       73.80      6.99 o 
  -2  -8   8        2.00        4.83      3.75 o 
  -1  -8   8      433.00      427.22     11.90 o 
   0  -8   8       16.67       24.96      4.11 o 
   1  -8   8      388.29      408.41     10.30 o 
   2  -8   8       76.27       91.30      9.52 o 
   3  -8   8      187.03      182.72     12.81 o 
   4  -8   8     1164.66     1243.12     29.61 o 
   5  -8   8      919.28      979.43     26.20 o 
   6  -8   8      981.18      979.78     26.67 o 
   7  -8   8      359.43      345.24     16.80 o 
   8  -8   8        9.39       14.92      7.17 o 
   9  -8   8        7.49        3.64      6.11 o 
  10  -8   8        4.65       -0.12      6.70 o 
  11  -8   8       30.14       33.37      8.81 o 
  12  -8   8       82.86       68.15     11.75 o 
  -9  -7   8     2121.07     2208.09     52.64 o 
  -8  -7   8     2446.70     2547.22     54.29 o 
  -7  -7   8     2167.39     2141.46     46.89 o 
  -6  -7   8      618.70      579.31     23.27 o 
  -5  -7   8     1593.80     1507.04     34.78 o 
  -4  -7   8     2264.60     2200.02     49.12 o 
  -3  -7   8     2524.87     2501.39     41.25 o 
  -2  -7   8      492.21      524.08     12.98 o 
  -1  -7   8      657.67      611.40     13.02 o 
   0  -7   8      562.77      588.20     14.69 o 
   1  -7   8        3.84        6.73      2.79 o 
   2  -7   8        2.67        3.88      5.29 o 
   3  -7   8       47.33       50.76      7.87 o 
   4  -7   8        8.70        7.40      5.76 o 
   5  -7   8       45.28       45.95      7.99 o 
   6  -7   8     1116.43     1092.24     27.38 o 
   7  -7   8      440.14      491.18     19.51 o 
   8  -7   8      983.61      937.01     27.03 o 
   9  -7   8      810.14      799.88     25.97 o 
  10  -7   8       23.20       15.16      7.76 o 
  11  -7   8      240.27      255.93     17.27 o 
  12  -7   8       71.34       79.55     11.75 o 
  -9  -6   8      309.31      328.08     21.27 o 
  -8  -6   8      433.95      407.75     21.62 o 
  -7  -6   8     1399.00     1351.22     35.49 o 
  -6  -6   8     4665.98     4465.42     66.86 o 
  -5  -6   8     5544.96     5432.86     72.62 o 
  -4  -6   8     4196.99     4020.32     41.51 o 
  -3  -6   8      963.05      968.62     17.47 o 
  -2  -6   8     1276.57     1223.49     19.86 o 
  -1  -6   8     3848.40     3931.07     36.01 o 
   0  -6   8     2067.75     2113.12     22.62 o 
   1  -6   8      195.93      239.29      6.58 o 
   2  -6   8     1107.39     1077.43     25.62 o 
   3  -6   8     1557.54     1500.69     30.55 o 
   4  -6   8        0.50       -0.47      5.05 o 
   5  -6   8        2.80       -6.87      4.58 o 
   6  -6   8      140.60      130.90     11.63 o 
   8  -6   8      574.28      542.65     20.92 o 
   9  -6   8      980.56      927.37     28.44 o 
  10  -6   8      696.98      738.07     26.56 o 
  11  -6   8      370.61      384.72     20.80 o 
  12  -6   8      159.42      168.86     16.45 o 
 -10  -5   8       34.90       22.09      9.87 o 
  -9  -5   8        4.17        8.81      8.11 o 
  -8  -5   8       96.18      104.70     11.99 o 
  -7  -5   8      503.45      498.12     21.27 o 
  -6  -5   8     1036.91      980.60     27.50 o 
  -5  -5   8     1313.15     1270.50     29.61 o 
  -4  -5   8     2994.24     2980.07     36.43 o 
  -3  -5   8     4407.01     4376.55     64.57 o 
  -2  -5   8     4068.46     4153.91     37.93 o 
  -1  -5   8     7144.37     7320.85     55.46 o 
   0  -5   8     4497.79     4612.19     37.46 o 
   1  -5   8     3262.84     3241.03     27.30 o 
   2  -5   8     1581.89     1578.84     30.55 o 
   3  -5   8      625.12      679.20     19.86 o 
   4  -5   8      417.23      478.37     17.16 o 
   5  -5   8      108.03       98.00      9.87 o 
   6  -5   8      506.40      439.24     17.51 o 
   7  -5   8       12.98       13.98      6.35 o 
   8  -5   8       85.22       83.43     10.11 o 
   9  -5   8       35.04       30.32      8.34 o 
  10  -5   8       93.68       90.36     11.99 o 
  11  -5   8      128.26      133.84     14.10 o 
  12  -5   8      689.05      752.64     30.90 o 
 -11  -4   8     2240.40     2256.50     53.23 o 
 -10  -4   8     1125.34     1110.57     35.60 o 
  -9  -4   8      580.92      584.72     25.03 o 
  -8  -4   8      537.03      532.19     22.33 o 
  -7  -4   8       18.72       19.27      7.17 o 
  -6  -4   8       93.82       89.54      9.52 o 
  -5  -4   8      148.56      147.12     10.93 o 
  -4  -4   8     1120.77     1145.63     18.28 o 
  -3  -4   8     1633.16     1628.45     21.09 o 
  -2  -4   8     1606.23     1620.64     19.97 o 
  -1  -4   8     7679.83     7556.24     55.60 o 
   0  -4   8     3663.46     3654.65     30.63 o 
   1  -4   8     5256.02     5286.56     63.92 o 
   2  -4   8     2691.27     2772.60     41.60 o 
   3  -4   8     5421.50     5513.59     66.51 o 
   4  -4   8     1386.98     1376.25     28.55 o 
   5  -4   8     1746.68     1672.61     32.90 o 
   6  -4   8      517.06      518.09     19.04 o 
   7  -4   8       42.95       48.18      7.99 o 
   8  -4   8       99.13       83.67      9.99 o 
   9  -4   8       84.03       94.36     11.05 o 
  10  -4   8        0.05       -5.88      6.58 o 
  11  -4   8        8.32        2.82      7.99 o 
  12  -4   8      257.41      233.72     19.62 o 
 -11  -3   8     3376.72     3448.97     66.98 o 
 -10  -3   8     3089.85     2952.86     58.05 o 
  -9  -3   8     4591.11     4495.73     71.09 o 
  -8  -3   8     3435.00     3316.78     56.29 o 
  -7  -3   8     2829.75     2766.84     48.18 o 
  -6  -3   8     2795.87     2729.47     45.36 o 
  -5  -3   8      233.41      239.02      6.93 o 
  -4  -3   8      249.08      256.11      6.87 o 
  -3  -3   8      158.90      167.92      5.60 o 
  -2  -3   8       61.73       50.31      3.19 o 
  -1  -3   8     3671.59     3634.32     40.31 o 
   0  -3   8      904.95      838.47     11.37 o 
   1  -3   8     1524.32     1348.87     26.20 o 
   2  -3   8     1265.26     1207.51     25.15 o 
   3  -3   8     7282.54     7096.54     79.32 o 
   4  -3   8     4888.75     4707.37     60.40 o 
   5  -3   8     2852.45     2664.84     43.48 o 
   6  -3   8      606.66      579.67     20.21 o 
   7  -3   8      390.69      421.85     17.98 o 
   8  -3   8      776.56      809.39     26.32 o 
   9  -3   8      113.77       89.89     11.28 o 
  10  -3   8        2.18        0.12      6.46 o 
  11  -3   8       33.28       43.36     10.46 o 
 -12  -2   8     1196.52     1236.30     39.72 o 
 -11  -2   8     2230.64     2231.59     51.12 o 
 -10  -2   8     5072.17     5015.00     78.03 o 
  -9  -2   8     6022.09     6058.82     84.72 o 
  -8  -2   8     9422.70     9233.65    108.93 o 
  -7  -2   8     7617.13     7358.34     89.31 o 
  -6  -2   8     5275.10     5101.04     46.00 o 
  -5  -2   8     4701.00     4645.95     58.46 o 
  -4  -2   8     2282.29     2179.93     20.41 o 
  -3  -2   8     5169.90     5339.91     36.36 o 
  -2  -2   8     2541.32     2627.77     27.95 o 
  -1  -2   8      134.04      137.44      6.52 o 
   0  -2   8      130.93      160.75     27.09 o 
   1  -2   8      276.01      267.67      8.75 o 
   2  -2   8     2655.99     2518.66     38.19 o 
   3  -2   8     2082.45     2006.33     34.08 o 
   4  -2   8      867.78      823.10     12.80 o 
   5  -2   8     1185.21     1152.70     16.80 o 
   6  -2   8     1399.66     1402.69     32.20 o 
   7  -2   8     2374.08     2330.42     44.77 o 
   8  -2   8      757.05      730.08     25.85 o 
   9  -2   8      263.17      269.21     17.98 o 
  10  -2   8      150.04      161.57     15.86 o 
  11  -2   8      179.27      163.92     16.69 o 
 -12  -1   8       36.13       25.38     10.34 o 
 -11  -1   8      114.25      102.11     12.57 o 
 -10  -1   8      645.52      615.39     24.79 o 
  -9  -1   8     2621.62     2545.22     48.77 o 
  -8  -1   8     5479.92     5554.25     75.68 o 
  -7  -1   8     7591.76     7598.44    173.50 o 
  -6  -1   8    13241.46    13329.54     96.99 o 
  -5  -1   8    13273.46    13299.63     76.62 o 
  -4  -1   8    12476.28    13003.34    103.94 o 
  -3  -1   8    13318.77    13752.62     96.04 o 
  -2  -1   8     3438.24     3383.86     32.62 o 
  -1  -1   8     2517.75     2494.18     26.90 o 
   0  -1   8     2959.37     2997.20     30.50 o 
   1  -1   8     1026.44     1047.28     16.98 o 
   2  -1   8      339.53      368.96     10.22 o 
   3  -1   8      136.12      144.46      6.27 o 
   4  -1   8      160.28      145.91     12.51 o 
   5  -1   8      290.96      275.08      9.60 o 
   6  -1   8      898.21      840.23     18.92 o 
   7  -1   8     1318.90     1264.50     33.02 o 
   8  -1   8     1078.86     1095.29     32.67 o 
   9  -1   8      590.69      523.62     24.68 o 
  10  -1   8      241.37      227.03     18.92 o 
 -12   0   8      240.01      246.06     19.27 o 
 -11   0   8      468.50      458.16     23.03 o 
 -10   0   8       47.40       34.08      8.81 o 
  -9   0   8        0.74       -2.82      5.76 o 
  -8   0   8      513.61      507.77     13.08 o 
  -7   0   8     1958.98     1843.22     33.55 o 
  -6   0   8     4337.96     4227.82     58.28 o 
  -5   0   8     9634.73     9544.83     71.12 o 
  -4   0   8    13815.88    13706.75    125.50 o 
  -3   0   8    18473.49    18960.97    126.46 o 
  -2   0   8    14844.04    15449.30    105.57 o 
  -1   0   8    11405.15    11806.65     84.17 o 
   0   0   8     5049.31     5022.84     43.51 o 
   1   0   8     6066.21     5908.47     49.69 o 
   2   0   8     3213.51     3131.99     32.84 o 
   3   0   8      954.94      919.39     13.07 o 
   4   0   8      429.95      430.46     23.80 o 
   5   0   8       94.20       73.44      9.22 o 
   6   0   8        4.66        1.22      4.11 o 
   7   0   8      203.40      205.29     14.92 o 
   8   0   8      125.99      124.32     13.16 o 
   9   0   8      306.42      286.48     19.51 o 
  10   0   8      331.40      319.50     21.97 o 
 -13   1   8     1544.63     1562.27     44.65 o 
 -12   1   8     1581.02     1660.62     43.83 o 
 -11   1   8     2128.30     2130.30     47.83 o 
 -10   1   8     1748.74     1655.33     39.72 o 
  -9   1   8      786.26      792.17     17.18 o 
  -8   1   8      133.17      126.20     10.34 o 
  -7   1   8        7.42        5.41      4.23 o 
  -6   1   8      262.01      249.23     13.28 o 
  -5   1   8      810.51      826.02     13.80 o 
  -4   1   8     2405.52     2389.64     25.34 o 
  -3   1   8     5777.26     5817.16     61.34 o 
  -2   1   8     8738.60     8942.76     66.62 o 
  -1   1   8    12074.57    12451.53     88.09 o 
   0   1   8    19411.54    19781.61    132.34 o 
   1   1   8    13693.76    13651.76     96.87 o 
   2   1   8     6369.12     6181.77     41.97 o 
   3   1   8     2529.43     2468.26     32.96 o 
   4   1   8      821.73      816.60     13.33 o 
   5   1   8     1599.55     1509.59     23.97 o 
   6   1   8      426.80      406.27     13.70 o 
   7   1   8        4.51        7.79      5.19 o 
   8   1   8        0.09        1.76      6.93 o 
   9   1   8        9.87       18.68      8.93 o 
 -13   2   8     2852.59     2903.74     61.69 o 
 -12   2   8     3647.56     3665.19     67.33 o 
 -11   2   8     3457.82     3470.48     62.40 o 
 -10   2   8     1341.49     1345.94     35.37 o 
  -9   2   8     3557.77     3448.74     54.88 o 
  -8   2   8     2266.97     2198.81     41.25 o 
  -7   2   8     4264.53     4107.96     60.87 o 
  -6   2   8      552.38      532.66     19.04 o 
  -5   2   8      586.81      572.51     11.00 o 
  -4   2   8      233.43      214.54      6.76 o 
  -3   2   8      467.92      486.82      9.99 o 
  -2   2   8     2358.84     2371.09     25.16 o 
  -1   2   8     4174.73     4253.79     38.17 o 
   0   2   8     3133.91     3015.06     39.31 o 
   1   2   8     6953.83     7031.83     57.61 o 
   2   2   8     7762.25     7647.55     50.46 o 
   3   2   8     7032.25     6936.85     48.07 o 
   4   2   8     4444.29     4361.34     45.25 o 
   5   2   8     4482.90     4549.68     51.82 o 
   6   2   8      999.52     1000.88     21.26 o 
   7   2   8      527.04      574.48     17.55 o 
   8   2   8       54.32       39.60     11.16 o 
   9   2   8       33.23       29.14     10.46 o 
 -13   3   8     1480.07     1471.32     43.01 o 
 -12   3   8     2211.84     2303.39     51.94 o 
 -11   3   8     3691.75     3782.34     65.57 o 
 -10   3   8     6306.57     6177.74     84.72 o 
  -9   3   8     7253.19     7173.15     93.77 o 
  -8   3   8     2988.79     2994.22     52.06 o 
  -7   3   8     3390.61     3263.43     54.52 o 
  -6   3   8     2922.75     2836.05     49.47 o 
  -5   3   8     7025.78     6919.57     89.31 o 
  -4   3   8     1154.99     1074.47     14.29 o 
  -3   3   8      474.84      466.74      9.40 o 
  -2   3   8        3.19        8.55      2.71 o 
  -1   3   8       15.27       18.65      3.21 o 
   0   3   8      705.30      686.12     13.54 o 
   1   3   8     2281.17     2347.81     27.89 o 
   2   3   8     2736.14     2710.22     25.77 o 
   3   3   8     2266.96     2240.67     23.89 o 
   4   3   8     3888.99     3906.69     34.62 o 
   5   3   8     4732.74     4730.41     49.81 o 
   6   3   8     2799.01     2840.15     39.25 o 
   7   3   8      709.21      762.98     29.14 o 
   8   3   8      653.45      715.51     30.55 o 
 -13   4   8       44.41       47.24     11.63 o 
 -12   4   8      240.66      205.64     17.86 o 
 -11   4   8     1332.00     1321.73     35.13 o 
 -10   4   8     1800.04     1765.91     40.78 o 
  -9   4   8     5076.09     4978.34     75.44 o 
  -8   4   8     7527.42     7454.00     98.59 o 
  -7   4   8    10729.44    10630.94    127.03 o 
  -6   4   8     7528.91     7495.95     97.41 o 
  -5   4   8     3039.11     2938.40     51.94 o 
  -4   4   8     2207.20     2130.65     42.66 o 
  -3   4   8     6129.11     5873.16     80.73 o 
  -2   4   8     4297.31     4179.05     64.16 o 
  -1   4   8      842.95      816.35     17.16 o 
   0   4   8      155.84      141.22      8.40 o 
   1   4   8      111.47      118.72      5.97 o 
   2   4   8      209.17      236.10     15.81 o 
   3   4   8      602.74      607.40     14.43 o 
   4   4   8      987.84     1003.45     16.92 o 
   5   4   8     1547.46     1575.43     39.37 o 
   6   4   8     1068.65     1111.86     34.78 o 
   7   4   8     1122.96     1143.47     37.01 o 
 -13   5   8      511.51      518.44     25.97 o 
 -11   5   8      475.83      470.74     22.68 o 
 -10   5   8      100.59       91.42     11.16 o 
  -9   5   8      707.45      641.95     25.15 o 
  -8   5   8     1324.23     1243.94     34.55 o 
  -7   5   8     3524.82     3447.09     60.40 o 
  -6   5   8     7792.50     7821.44    103.17 o 
  -5   5   8    10756.51    10620.83    128.08 o 
  -4   5   8    10219.19     9826.71    120.09 o 
  -3   5   8     6379.23     6120.40     85.08 o 
  -2   5   8     3019.54     2829.94     51.70 o 
  -1   5   8     3445.60     3320.07     56.99 o 
   0   5   8     2388.14     2355.56     46.18 o 
   1   5   8     1345.00     1330.82     17.90 o 
   2   5   8      128.64      142.77      7.11 o 
   3   5   8      154.44      147.17      7.50 o 
   4   5   8        8.43       -2.82      8.34 o 
   5   5   8      261.27      235.25     19.15 o 
   6   5   8      431.00      431.72     24.68 o 
 -12   6   8     1634.79     1617.03     43.71 o 
 -11   6   8     1783.90     1797.17     45.59 o 
 -10   6   8     1207.46     1176.14     36.07 o 
  -9   6   8      595.56      588.48     25.26 o 
  -8   6   8        2.22        6.70      6.23 o 
  -7   6   8      340.85      308.46     18.45 o 
  -6   6   8      756.75      749.11     26.79 o 
  -5   6   8     2362.56     2325.01     48.53 o 
  -4   6   8     3644.66     3651.79     62.87 o 
  -3   6   8    10425.42    10313.90    126.79 o 
  -2   6   8     6746.00     6469.75     90.13 o 
  -1   6   8     5123.17     4954.60     75.56 o 
   0   6   8     4895.07     4821.82     74.26 o 
   1   6   8     2953.16     2960.50     38.25 o 
   2   6   8     1837.65     1885.80     29.95 o 
   3   6   8     1502.77     1493.29     39.25 o 
   4   6   8      301.06      269.33     19.98 o 
   5   6   8       10.91       -5.05      9.28 o 
 -13   7   8     1466.64     1412.33     43.13 o 
 -12   7   8     1405.89     1377.66     42.07 o 
 -11   7   8     3005.76     2956.50     62.87 o 
 -10   7   8     2934.42     2905.38     61.46 o 
  -9   7   8     2212.57     2156.62     51.00 o 
  -8   7   8     2549.23     2441.23     53.58 o 
  -7   7   8     1561.83     1561.56     41.25 o 
  -6   7   8       42.32       44.89      9.28 o 
  -5   7   8        0.12        2.00      5.99 o 
  -4   7   8      397.47      398.82     20.09 o 
  -3   7   8     1082.36     1044.41     32.20 o 
  -2   7   8     1757.92     1769.79     42.07 o 
  -1   7   8     5477.48     5505.01     82.96 o 
   0   7   8     5491.19     5532.62     83.31 o 
   1   7   8     3495.50     3439.99     43.50 o 
   2   7   8     3200.97     3279.29     61.22 o 
   3   7   8     2272.39     2335.35     51.94 o 
   4   7   8     1330.01     1406.92     41.48 o 
 -12   8   8     2865.73     2957.32     66.51 o 
 -11   8   8     3132.39     2998.10     66.27 o 
 -10   8   8     2676.89     2646.86     60.52 o 
  -9   8   8     2077.92     2036.18     51.82 o 
  -8   8   8     3829.30     3713.95     70.74 o 
  -7   8   8     2851.21     2655.21     57.34 o 
  -6   8   8     3648.15     3525.24     66.86 o 
  -5   8   8     1942.22     1811.15     45.24 o 
  -4   8   8      812.58      753.23     28.55 o 
  -3   8   8       10.70        8.81      6.46 o 
  -2   8   8       94.51       98.59     11.75 o 
  -1   8   8      208.05      233.25     16.92 o 
   0   8   8     1234.92     1271.55     36.54 o 
   1   8   8     1649.28     1567.44     42.19 o 
   2   8   8     2494.47     2536.88     55.70 o 
   3   8   8     2198.23     2219.49     53.35 o 
 -12   9   8      915.83     1023.14     40.19 o 
 -11   9   8     2466.69     2722.78     65.22 o 
 -10   9   8     3631.03     3831.81     77.79 o 
  -9   9   8     2644.54     2586.70     61.22 o 
  -8   9   8     3672.84     3398.21     69.33 o 
  -7   9   8     3181.97     3061.43     64.28 o 
  -6   9   8     2640.70     2658.15     58.64 o 
  -5   9   8     3243.62     3098.57     62.98 o 
  -4   9   8     2875.78     2737.11     58.28 o 
  -3   9   8     1450.99     1478.13     41.13 o 
  -2   9   8     1379.12     1379.78     39.48 o 
  -1   9   8      288.05      307.40     19.62 o 
   0   9   8       18.51        5.88      7.17 o 
 -10  10   8      208.58      215.51     21.15 o 
  -9  10   8     1270.73     1433.83     46.42 o 
  -8  10   8     2868.18     2825.24     64.51 o 
  -7  10   8     2844.78     2809.85     63.10 o 
  -6  10   8     3039.29     3012.90     65.10 o 
  -5  10   8     3687.30     3559.31     70.62 o 
  -4  10   8     2882.91     2914.78     62.28 o 
  -3  10   8     2141.81     2167.67     52.17 o 
  -2  10   8     2317.22     2301.51     53.82 o 
  -1  10   8     1269.68     1285.42     39.60 o 
  -9  11   8      221.52      264.51     22.80 o 
  -8  11   8       31.09       27.61     10.58 o 
  -7  11   8      823.02      829.84     35.02 o 
  -6  11   8     1680.06     1751.93     50.18 o 
  -5  11   8     2309.71     2281.18     56.64 o 
  -4  11   8     1587.84     1586.94     46.53 o 
   4 -15   9     2431.42     2377.54     53.00 o 
   5 -15   9     3066.31     3076.47     60.28 o 
   6 -15   9     2396.59     2284.59     51.00 o 
   7 -15   9     1273.58     1176.02     35.96 o 
   0 -14   9       53.54       58.17     12.10 o 
   1 -14   9      499.15      491.77     24.91 o 
   2 -14   9     1450.68     1507.39     41.60 o 
   3 -14   9      915.85      967.32     32.67 o 
   4 -14   9     2474.83     2422.19     51.70 o 
   5 -14   9     3782.69     3807.96     66.74 o 
   6 -14   9     3280.34     3250.97     60.52 o 
   7 -14   9     2800.61     2697.39     54.05 o 
   8 -14   9     2883.44     2736.52     54.99 o 
   9 -14   9     2486.83     2365.90     50.88 o 
  -1 -13   9      803.08      805.63     32.20 o 
   0 -13   9      641.35      658.04     28.44 o 
   1 -13   9      133.04      116.69     14.10 o 
   2 -13   9      135.72      113.16     13.51 o 
   3 -13   9      145.56      160.40     14.81 o 
   4 -13   9      715.08      699.52     26.79 o 
   5 -13   9     2815.76     2786.35     54.17 o 
   6 -13   9     2259.29     2158.50     46.77 o 
   7 -13   9     3001.36     2980.94     56.17 o 
   8 -13   9     3490.85     3421.48     60.99 o 
   9 -13   9     4039.04     4029.46     67.68 o 
  10 -13   9     1600.21     1499.28     40.31 o 
  -1 -12   9     2597.76     2605.15     55.93 o 
   0 -12   9     3054.22     2933.94     58.17 o 
   1 -12   9     2225.35     2169.78     48.06 o 
   2 -12   9      989.49     1011.74     31.73 o 
   3 -12   9      946.04      927.37     30.20 o 
   4 -12   9      203.57      191.30     15.16 o 
   5 -12   9      231.37      245.36     16.33 o 
   6 -12   9      171.30      178.73     14.57 o 
   7 -12   9      671.61      672.73     25.62 o 
   8 -12   9     1860.07     1902.45     43.13 o 
   9 -12   9     2424.74     2352.27     48.88 o 
  10 -12   9     2833.78     2828.30     54.88 o 
  11 -12   9     3767.47     3742.98     65.80 o 
  -4 -11   9      195.69      170.27     17.16 o 
  -3 -11   9      830.83      802.34     28.32 o 
  -2 -11   9      930.06      951.11     21.71 o 
  -1 -11   9      871.66      855.69     30.20 o 
   0 -11   9     2317.37     2263.32     48.53 o 
   1 -11   9     3898.40     3733.23     63.57 o 
   2 -11   9     5231.74     5121.46     75.79 o 
   3 -11   9     5594.42     5473.87     78.38 o 
   4 -11   9     1930.52     1960.03     42.30 o 
   5 -11   9     1333.60     1386.36     35.49 o 
   6 -11   9      947.27      951.58     28.91 o 
   7 -11   9      211.54      202.11     15.75 o 
   8 -11   9      127.29      116.22     12.10 o 
   9 -11   9      670.26      653.81     25.15 o 
  10 -11   9      886.75      887.18     29.85 o 
  11 -11   9     1142.16     1130.31     34.31 o 
  -6 -10   9       25.91       25.85     10.69 o 
  -5 -10   9       39.95       35.02     10.58 o 
  -4 -10   9      151.49      161.34     15.98 o 
  -3 -10   9      175.81      168.20     17.10 o 
  -2 -10   9      389.19      375.07     13.75 o 
  -1 -10   9      418.02      423.62     13.74 o 
   0 -10   9     1638.24     1672.96     39.60 o 
   1 -10   9     1098.48     1176.84     32.43 o 
   2 -10   9     1179.60     1238.18     32.90 o 
   3 -10   9     5119.55     4975.40     71.91 o 
   4 -10   9     6706.99     6611.11     86.49 o 
   5 -10   9     7485.98     7420.15     93.54 o 
   6 -10   9     4416.33     4439.45     67.10 o 
   7 -10   9     3289.24     3128.53     54.29 o 
   8 -10   9      472.29      488.13     21.39 o 
   9 -10   9      302.21      288.95     17.63 o 
  10 -10   9       92.81      100.82     11.87 o 
  11 -10   9       45.93       43.48     10.11 o 
  12 -10   9       99.47      103.52     13.63 o 
  -7  -9   9      184.62      186.25     18.33 o 
  -6  -9   9       14.90       -6.58      7.05 o 
  -5  -9   9      240.79      256.52     17.86 o 
  -4  -9   9      211.25      213.04     15.98 o 
  -3  -9   9       78.66       84.64      7.65 o 
  -2  -9   9       68.56       64.21      6.62 o 
  -1  -9   9      300.63      276.37     10.85 o 
   0  -9   9      691.88      705.52     24.44 o 
   1  -9   9      879.18      844.29     26.32 o 
   2  -9   9      963.05      982.72     27.73 o 
   3  -9   9     2130.83     2102.22     41.72 o 
   4  -9   9     1055.07     1191.29     30.67 o 
   5  -9   9     2036.61     2174.72     42.89 o 
   6  -9   9     5657.16     5523.69     75.44 o 
   7  -9   9     7764.20     7413.69     93.18 o 
   8  -9   9     5508.41     5317.70     75.21 o 
   9  -9   9     3524.74     3393.51     58.28 o 
  10  -9   9     1707.49     1603.63     39.60 o 
  11  -9   9      699.29      714.33     27.61 o 
  12  -9   9      205.52      192.24     17.39 o 
  -7  -8   9      216.03      215.98     18.10 o 
  -6  -8   9      682.55      694.12     26.91 o 
  -5  -8   9      438.11      478.26     21.50 o 
  -4  -8   9       59.67       56.80      6.82 o 
  -3  -8   9      212.60      209.12     12.51 o 
  -2  -8   9      189.63      175.95      9.05 o 
  -1  -8   9      664.00      652.54     16.45 o 
   0  -8   9       63.30       47.28      4.98 o 
   1  -8   9        6.36        2.94      5.88 o 
   2  -8   9      267.28      237.84     14.81 o 
   3  -8   9     1526.59     1473.43     33.37 o 
   4  -8   9      662.85      675.91     22.91 o 
   5  -8   9      710.96      738.30     23.62 o 
   6  -8   9     1154.14     1170.14     30.32 o 
   7  -8   9     3350.07     3291.28     54.64 o 
   8  -8   9     2519.30     2522.19     47.94 o 
   9  -8   9     5193.28     5038.39     74.62 o 
  10  -8   9     4310.62     4034.87     66.51 o 
  11  -8   9     3738.85     3626.41     64.28 o 
  12  -8   9     1223.69     1230.54     37.37 o 
  -8  -7   9       21.27        7.52      8.81 o 
  -7  -7   9       70.32       55.70     10.93 o 
  -6  -7   9      148.29      156.29     14.57 o 
  -5  -7   9      303.43      274.26     16.22 o 
  -4  -7   9     1038.19     1056.82     20.40 o 
  -3  -7   9      721.28      726.43     16.08 o 
  -2  -7   9      614.79      648.16     25.15 o 
  -1  -7   9      951.32      911.11     27.32 o 
   0  -7   9       56.22       68.12      4.93 o 
   1  -7   9     1306.86     1326.66     30.79 o 
   2  -7   9       32.80       29.85      7.40 o 
   3  -7   9      335.63      350.17     16.45 o 
   4  -7   9        9.16       20.45      6.82 o 
   5  -7   9      415.50      443.59     18.57 o 
   6  -7   9     1391.27     1341.82     31.96 o 
   7  -7   9      421.76      381.78     18.10 o 
   8  -7   9      312.52      271.56     16.22 o 
   9  -7   9     1195.12     1127.25     31.84 o 
  10  -7   9     2233.51     2191.64     47.24 o 
  11  -7   9     3367.87     3313.02     61.81 o 
  12  -7   9     2668.87     2684.58     57.46 o 
  -9  -6   9       19.40       12.93      8.93 o 
  -8  -6   9       95.37       88.84     12.10 o 
  -7  -6   9        2.36       -3.88      6.23 o 
  -6  -6   9        0.00       -8.28      5.52 o 
  -5  -6   9       80.25       73.48      6.64 o 
  -4  -6   9      591.31      596.67     14.61 o 
  -3  -6   9      258.83      248.08      9.93 o 
  -2  -6   9     1491.15     1389.27     20.15 o 
  -1  -6   9     2472.88     2500.62     27.02 o 
   0  -6   9      531.93      548.68     23.27 o 
   1  -6   9     1618.93     1618.08     33.37 o 
   2  -6   9      752.23      845.47     23.74 o 
   3  -6   9     1674.02     1683.89     33.84 o 
   4  -6   9       62.88       55.93      8.11 o 
   5  -6   9      351.09      335.72     16.22 o 
   6  -6   9       72.37       76.38      9.28 o 
   7  -6   9      132.69      160.16     12.81 o 
   8  -6   9      136.05      128.91     12.22 o 
   9  -6   9      344.58      351.00     18.68 o 
  10  -6   9      140.81      142.65     14.45 o 
  11  -6   9      677.32      697.17     28.32 o 
  12  -6   9     1300.89     1275.43     39.72 o 
 -10  -5   9      192.84      169.45     17.16 o 
  -9  -5   9      163.30      125.15     13.87 o 
  -8  -5   9        4.60       -1.65      6.82 o 
  -7  -5   9        1.97       -6.11      5.64 o 
  -6  -5   9       39.22       26.56      7.17 o 
  -5  -5   9      160.10      165.07      8.76 o 
  -4  -5   9      327.43      337.83     10.80 o 
  -3  -5   9       68.12       82.42      8.93 o 
  -2  -5   9      130.92      134.55      6.80 o 
  -1  -5   9        1.16        5.68      2.70 o 
   0  -5   9      666.76      647.02     24.03 o 
   1  -5   9     1917.41     1925.03     27.97 o 
   2  -5   9     2879.04     2828.41     44.65 o 
   3  -5   9     1068.66     1118.56     26.79 o 
   4  -5   9     2344.10     2221.49     39.60 o 
   5  -5   9     1670.87     1663.32     34.66 o 
   6  -5   9      697.22      684.25     22.44 o 
   7  -5   9      440.12      435.37     18.92 o 
   8  -5   9       77.66       97.06     10.81 o 
   9  -5   9        0.47       -4.11      6.11 o 
  10  -5   9       53.11       50.65      9.87 o 
  11  -5   9      201.56      224.21     17.74 o 
 -10  -4   9       60.48       44.18     10.46 o 
  -9  -4   9      228.35      206.34     16.45 o 
  -8  -4   9      403.01      399.41     19.74 o 
  -7  -4   9      895.56      859.69     26.56 o 
  -6  -4   9      283.58      276.61     14.81 o 
  -5  -4   9       21.97       12.49      3.88 o 
  -4  -4   9      125.75      140.41     11.16 o 
  -3  -4   9       41.89       40.31      4.18 o 
  -2  -4   9     1225.58     1214.28     17.13 o 
  -1  -4   9        0.52        1.25      3.64 o 
   0  -4   9       48.72       41.79      3.72 o 
   1  -4   9      113.84      118.52     18.92 o 
   2  -4   9      494.34      496.82     17.27 o 
   3  -4   9     1996.09     2055.80     36.78 o 
   4  -4   9     1427.82     1342.29     29.61 o 
   5  -4   9     1542.89     1502.10     32.31 o 
   6  -4   9     2568.80     2392.34     43.60 o 
   7  -4   9     1171.40     1155.10     30.55 o 
   8  -4   9     1219.27     1192.82     32.43 o 
   9  -4   9      858.16      829.25     28.55 o 
  10  -4   9      193.68      191.89     15.98 o 
  11  -4   9        6.73        2.59      7.99 o 
 -11  -3   9      476.68      468.74     24.79 o 
 -10  -3   9        4.88        9.75      7.76 o 
  -9  -3   9       65.07       67.80     10.46 o 
  -8  -3   9      307.03      307.87     17.39 o 
  -7  -3   9     1144.23     1087.07     29.02 o 
  -6  -3   9      388.08      365.97     10.80 o 
  -5  -3   9      122.68      134.66      5.92 o 
  -4  -3   9      280.08      285.14      7.50 o 
  -3  -3   9       36.72       49.50     12.36 o 
  -2  -3   9        8.63        7.08      2.13 o 
  -1  -3   9      160.07      180.64      5.49 o 
   0  -3   9      496.41      451.47     15.75 o 
   1  -3   9       26.97        5.52      4.82 o 
   2  -3   9       58.64       49.47      6.93 o 
   3  -3   9       20.46       13.87      5.41 o 
   4  -3   9      356.32      337.72     15.04 o 
   5  -3   9     1832.33     1804.57     36.07 o 
   6  -3   9     1081.72     1068.62     28.44 o 
   7  -3   9     1494.37     1479.66     35.37 o 
   8  -3   9     1486.76     1494.00     37.37 o 
   9  -3   9     1444.41     1439.47     38.54 o 
  10  -3   9      894.37      936.07     32.67 o 
  11  -3   9      611.00      644.88     29.61 o 
 -11  -2   9      275.59      279.43     19.51 o 
 -10  -2   9      306.60      285.19     18.57 o 
  -9  -2   9      552.62      580.02     23.38 o 
  -8  -2   9      173.54      147.24     12.93 o 
  -7  -2   9        2.21        5.41      5.41 o 
  -6  -2   9       14.85       22.38      5.46 o 
  -5  -2   9      167.12      172.01      6.31 o 
  -4  -2   9      848.75      855.65     12.50 o 
  -3  -2   9      475.56      469.89     11.49 o 
  -2  -2   9      144.84      142.69      6.97 o 
  -1  -2   9        5.93       13.70      3.26 o 
   0  -2   9       12.64        9.34      3.23 o 
   1  -2   9       87.24       72.18      7.11 o 
   2  -2   9       57.19       52.53      7.29 o 
   3  -2   9        0.82        6.23      4.94 o 
   4  -2   9       11.13        8.93      5.99 o 
   5  -2   9        3.67       -4.11      4.82 o 
   6  -2   9      404.12      381.90     17.63 o 
   7  -2   9      577.32      560.51     22.33 o 
   8  -2   9     1081.72     1053.22     32.08 o 
   9  -2   9     1149.50     1187.65     35.84 o 
  10  -2   9     1169.99     1246.05     39.13 o 
 -12  -1   9      119.39      119.98     14.34 o 
 -11  -1   9      103.98       95.89     12.22 o 
 -10  -1   9      305.78      283.78     17.74 o 
  -9  -1   9        0.52       -0.82      5.52 o 
  -8  -1   9       38.59       30.55      7.17 o 
  -7  -1   9     1289.94     1260.92     23.62 o 
  -6  -1   9      108.65      119.78      5.81 o 
  -5  -1   9      158.12      181.45      7.67 o 
  -4  -1   9       13.55       15.74      3.32 o 
  -3  -1   9      667.86      603.41     12.75 o 
  -2  -1   9       71.43       74.59      8.11 o 
  -1  -1   9       21.73       20.47      3.48 o 
   0  -1   9      133.89      155.90      7.12 o 
   1  -1   9      102.26      115.20      6.84 o 
   2  -1   9       72.31      100.53      6.73 o 
   3  -1   9        0.40        3.76      4.94 o 
   4  -1   9      215.31      206.32      7.96 o 
   5  -1   9      277.25      269.21     14.69 o 
   6  -1   9        7.27        9.99      6.11 o 
   7  -1   9       32.56       35.37      8.34 o 
   8  -1   9      105.03      125.03     12.93 o 
   9  -1   9      185.15      179.32     16.45 o 
  10  -1   9      443.64      457.81     25.26 o 
 -12   0   9     1029.48      999.87     34.66 o 
 -11   0   9      758.97      713.86     27.97 o 
 -10   0   9      808.86      803.75     28.08 o 
  -9   0   9      996.17      990.94     29.61 o 
  -8   0   9      243.83      241.14      9.98 o 
  -7   0   9      137.22      129.18      9.28 o 
  -6   0   9       10.87        8.34      3.03 o 
  -5   0   9      183.56      177.01      7.39 o 
  -4   0   9        0.35        2.91      6.76 o 
  -3   0   9      392.00      415.34     10.44 o 
  -2   0   9        5.15       18.19      3.51 o 
  -1   0   9      208.74      233.39     11.34 o 
   0   0   9      245.30      260.70      9.81 o 
   1   0   9       84.00       67.90      9.93 o 
   2   0   9      177.50      175.59      8.05 o 
   3   0   9      356.90      367.18      8.60 o 
   4   0   9      525.07      521.54     12.56 o 
   5   0   9        0.63       -2.47      5.64 o 
   6   0   9       17.50       16.80      7.17 o 
   7   0   9      244.53      256.40     16.92 o 
   8   0   9      219.88      256.40     17.74 o 
   9   0   9        0.07        4.11      8.34 o 
 -12   1   9     2150.27     2146.99     51.00 o 
 -11   1   9     2118.69     2141.58     48.65 o 
 -10   1   9     2278.05     2286.23     47.94 o 
  -9   1   9     1152.28     1145.70     21.44 o 
  -8   1   9     1115.93     1062.74     27.61 o 
  -7   1   9      199.61      201.41     12.69 o 
  -6   1   9      496.63      483.90     18.57 o 
  -5   1   9      614.07      684.79     29.32 o 
  -4   1   9        0.63        2.59      3.88 o 
  -3   1   9      166.88      169.41     14.22 o 
  -2   1   9        0.22        3.21      2.57 o 
  -1   1   9       11.44       20.89      3.48 o 
   0   1   9      417.86      396.59     10.72 o 
   1   1   9       36.72       45.39      4.69 o 
   2   1   9      724.43      746.10     15.61 o 
   3   1   9       91.83       81.89      6.07 o 
   4   1   9      223.75      225.96      7.95 o 
   5   1   9      241.24      238.38     10.76 o 
   6   1   9      151.81      139.60     14.45 o 
   7   1   9      233.22      249.23     17.86 o 
   8   1   9      129.55      133.96     14.57 o 
   9   1   9       12.67       -0.59      8.34 o 
 -12   2   9     1148.87     1148.29     36.90 o 
 -11   2   9     1685.62     1714.09     43.24 o 
 -10   2   9     2256.41     2304.21     48.30 o 
  -9   2   9     3689.99     3542.98     58.28 o 
  -8   2   9     2386.36     2313.38     44.77 o 
  -7   2   9     1579.30     1535.48     35.13 o 
  -6   2   9     3322.60     3292.45     54.76 o 
  -5   2   9     2328.80     2293.55     25.34 o 
  -4   2   9        5.31       11.78      2.98 o 
  -3   2   9       21.77       27.90      4.52 o 
  -2   2   9       40.34       43.30      5.23 o 
  -1   2   9        0.62       -0.07      4.47 o 
   0   2   9       12.60       18.39      3.61 o 
   1   2   9       23.15       28.27      6.35 o 
   2   2   9       23.19       26.20      6.58 o 
   3   2   9      134.18      110.69      6.27 o 
   4   2   9      208.87      194.52     11.06 o 
   5   2   9       27.64       10.99      9.87 o 
   6   2   9       64.64       38.66     10.69 o 
   7   2   9      317.78      280.14     20.09 o 
   8   2   9      252.77      249.12     19.86 o 
 -13   3   9      185.87      174.26     18.33 o 
 -12   3   9        4.96        0.59      7.87 o 
 -11   3   9      221.75      217.51     17.39 o 
 -10   3   9     1154.23     1155.57     32.08 o 
  -9   3   9     4018.32     3700.68     61.57 o 
  -8   3   9     3909.34     3772.71     62.04 o 
  -7   3   9     3059.75     2917.96     52.64 o 
  -6   3   9     2574.24     2485.41     47.47 o 
  -5   3   9     1695.55     1700.46     38.07 o 
  -4   3   9     1794.47     1842.99     39.84 o 
  -3   3   9     1058.12     1079.54     29.85 o 
  -2   3   9     1419.43     1390.89     29.26 o 
  -1   3   9      309.03      295.15     10.99 o 
   0   3   9        1.09        3.55      7.29 o 
   1   3   9        0.01        2.63      5.17 o 
   2   3   9      260.09      267.51     11.76 o 
   3   3   9        3.96       -5.82      3.88 o 
   4   3   9       38.37       30.01      4.46 o 
   5   3   9       51.26       49.58      6.98 o 
   6   3   9      174.09      156.16     29.49 o 
   7   3   9       17.86        8.23      9.75 o 
 -13   4   9     1768.12     1809.97     47.83 o 
 -12   4   9      633.28      615.86     27.26 o 
 -11   4   9      336.09      309.99     18.33 o 
 -10   4   9      101.79      121.03     12.81 o 
  -9   4   9       84.40       92.36     10.58 o 
  -8   4   9      324.21      335.01     17.98 o 
  -7   4   9     1985.81     1882.01     42.42 o 
  -6   4   9     5166.24     4950.25     75.44 o 
  -5   4   9     4903.40     4580.34     71.21 o 
  -4   4   9     1261.87     1209.98     32.90 o 
  -3   4   9     1705.51     1628.19     38.19 o 
  -2   4   9     2193.54     2181.53     44.77 o 
  -1   4   9      953.10      943.12     28.08 o 
   0   4   9      498.48      528.20     21.86 o 
   1   4   9      101.57      106.70      7.63 o 
   2   4   9       17.36       19.13      5.87 o 
   3   4   9      142.33      131.25     10.55 o 
   4   4   9       12.79        8.53      4.22 o 
   5   4   9       19.70       19.07      6.27 o 
   6   4   9       38.35       32.06      7.04 o 
 -11   5   9     2182.12     2237.35     50.88 o 
 -10   5   9     1591.83     1483.77     40.19 o 
  -9   5   9      966.41      927.49     31.14 o 
  -8   5   9      511.16      465.33     22.09 o 
  -7   5   9     1006.52      964.86     31.02 o 
  -6   5   9      184.30      201.06     15.39 o 
  -5   5   9     1788.25     1743.35     41.25 o 
  -4   5   9     5699.77     5228.98     79.08 o 
  -3   5   9     3120.11     3002.91     55.93 o 
  -2   5   9     1511.87     1416.21     36.78 o 
  -1   5   9      501.21      498.82     22.09 o 
   0   5   9      722.29      681.31     25.38 o 
   1   5   9      664.59      660.04     24.91 o 
   2   5   9      209.52      188.42     10.97 o 
   3   5   9      390.93      389.10     14.29 o 
   4   5   9       11.81       10.46      9.28 o 
   5   5   9       19.78       16.91      6.74 o 
 -12   6   9     2875.36     2942.28     62.40 o 
 -11   6   9     4403.76     4369.41     78.14 o 
 -10   6   9     2887.05     2957.56     61.46 o 
  -9   6   9     2138.91     2221.13     51.35 o 
  -8   6   9     2393.01     2386.94     52.64 o 
  -7   6   9     1778.40     1698.46     43.24 o 
  -6   6   9       96.42       76.38     10.69 o 
  -5   6   9      398.25      333.37     18.80 o 
  -4   6   9      918.79      853.93     29.14 o 
  -3   6   9        8.89        4.00      6.46 o 
  -2   6   9     2725.79     2687.64     53.82 o 
  -1   6   9     3436.27     3460.25     62.40 o 
   0   6   9     1692.16     1625.49     40.54 o 
   1   6   9      364.16      345.12     19.86 o 
   2   6   9      315.22      315.84     13.88 o 
   3   6   9      342.17      346.88     21.62 o 
   4   6   9       90.06       87.43     13.28 o 
 -12   7   9     1545.01     1553.92     46.42 o 
 -11   7   9     2974.37     2891.16     63.92 o 
 -10   7   9     3457.84     3405.03     69.21 o 
  -9   7   9     3307.92     3292.22     66.98 o 
  -8   7   9     3999.68     3915.36     72.97 o 
  -7   7   9     2204.77     2173.54     51.12 o 
  -6   7   9     2270.85     2268.96     51.70 o 
  -5   7   9     1783.25     1754.28     44.54 o 
  -4   7   9     1341.47     1236.07     36.54 o 
  -3   7   9      482.43      476.96     22.91 o 
  -2   7   9       74.53       62.98      9.64 o 
  -1   7   9        2.13       -2.94      6.11 o 
   0   7   9      505.48      522.09     23.74 o 
   1   7   9      969.08      963.45     31.84 o 
   2   7   9      948.08      960.16     33.25 o 
   3   7   9      302.60      310.10     21.97 o 
 -11   8   9     1530.40     1551.46     47.83 o 
 -10   8   9     1566.01     1601.28     47.83 o 
  -9   8   9     1874.81     1830.66     50.41 o 
  -8   8   9     3403.92     3209.26     67.10 o 
  -7   8   9     4061.17     4047.32     75.91 o 
  -6   8   9     3469.88     3474.12     68.39 o 
  -5   8   9     1843.39     1808.45     46.89 o 
  -4   8   9     2723.68     2606.21     56.29 o 
  -3   8   9      704.41      700.23     28.55 o 
  -2   8   9      692.37      728.31     28.91 o 
  -1   8   9      467.95      475.44     23.74 o 
   0   8   9      325.27      377.44     21.62 o 
 -11   9   9        8.92        2.12      9.87 o 
 -10   9   9      623.12      631.84     31.73 o 
  -9   9   9     1270.54     1343.47     44.54 o 
  -8   9   9     2531.91     2467.90     59.69 o 
  -7   9   9     1910.71     1847.81     50.53 o 
  -6   9   9     1779.58     1742.99     48.18 o 
  -5   9   9     2266.47     2219.14     54.17 o 
  -4   9   9     1904.55     1819.84     48.06 o 
  -3   9   9     1872.13     1886.24     48.77 o 
  -2   9   9     1609.20     1637.59     45.12 o 
  -1   9   9      993.50     1071.67     36.43 o 
  -9  10   9       26.82       25.15     11.16 o 
  -8  10   9       26.15       20.33     10.46 o 
  -7  10   9      491.14      506.11     27.97 o 
  -6  10   9     1266.72     1253.34     42.07 o 
  -5  10   9     1194.99     1121.73     39.37 o 
  -4  10   9     2449.80     2300.80     55.82 o 
  -3  10   9     1884.08     1900.57     50.53 o 
   1 -14  10      557.00      491.42     25.38 o 
   2 -14  10      379.32      396.47     22.68 o 
   3 -14  10       67.06       80.38     12.93 o 
   4 -14  10        0.77        8.34      8.34 o 
   5 -14  10      332.57      347.35     20.56 o 
   6 -14  10      354.99      359.10     21.03 o 
   7 -14  10      596.62      599.17     26.56 o 
   8 -14  10     1628.54     1567.67     41.83 o 
  -1 -13  10     4434.45     4448.73     79.20 o 
   0 -13  10     4046.06     3976.82     72.85 o 
   1 -13  10     5073.70     5154.01     83.08 o 
   2 -13  10     3429.43     3558.73     65.69 o 
   3 -13  10     1975.38     1862.50     45.24 o 
   4 -13  10     1373.29     1307.75     37.37 o 
   5 -13  10       21.30       26.56      9.05 o 
   6 -13  10        0.25        0.71      7.76 o 
   7 -13  10       34.59       28.08      9.17 o 
   8 -13  10       27.66       41.36     10.69 o 
   9 -13  10      331.49      307.28     19.74 o 
  10 -13  10      727.96      772.38     30.43 o 
  -2 -12  10     2249.42     2162.50     52.64 o 
  -1 -12  10     3722.27     3617.60     68.04 o 
   0 -12  10     7265.37     6877.62     98.47 o 
   1 -12  10     5707.49     5328.16     82.61 o 
   2 -12  10     4897.22     4736.27     75.91 o 
   3 -12  10     4912.24     4772.94     75.56 o 
   4 -12  10     5415.70     5314.29     80.38 o 
   5 -12  10     2634.12     2620.31     52.41 o 
   6 -12  10     2430.31     2412.91     50.41 o 
   7 -12  10     1012.92     1032.89     32.31 o 
   8 -12  10      256.87      229.02     17.04 o 
   9 -12  10       10.64        8.70      8.11 o 
  10 -12  10       88.46       86.02     12.81 o 
  -3 -11  10       55.64       55.58     11.63 o 
  -2 -11  10      220.87      208.81     17.27 o 
  -1 -11  10     1181.18     1157.57     35.37 o 
   0 -11  10     1186.20     1146.88     34.66 o 
   1 -11  10     2764.71     2698.92     53.82 o 
   2 -11  10     6713.88     6489.37     90.60 o 
   3 -11  10     8854.99     8216.27    105.17 o 
   4 -11  10     8403.32     7995.59    102.47 o 
   5 -11  10     4701.74     4599.49     71.80 o 
   6 -11  10     5312.29     5106.78     76.38 o 
   7 -11  10     4809.26     4579.05     71.91 o 
   8 -11  10     2801.71     2696.45     52.88 o 
   9 -11  10      378.74      364.16     20.21 o 
  10 -11  10      442.87      445.71     22.56 o 
  11 -11  10      121.43      121.27     14.34 o 
  -5 -10  10     1717.79     1712.32     42.54 o 
  -4 -10  10     1513.14     1547.70     38.54 o 
  -3 -10  10      714.00      697.64     28.20 o 
  -2 -10  10      150.12      154.29     14.81 o 
  -1 -10  10       29.50       36.54      9.05 o 
   0 -10  10        9.74       22.21      7.99 o 
   1 -10  10      515.38      513.63     22.33 o 
   2 -10  10      837.52      807.16     27.50 o 
   3 -10  10     4972.22     4938.50     73.09 o 
   4 -10  10     6393.94     6188.67     84.96 o 
   5 -10  10     7001.84     6863.17     91.07 o 
   6 -10  10     6991.15     6687.49     89.89 o 
   7 -10  10     5585.36     5387.50     78.14 o 
   8 -10  10     3567.55     3409.73     59.69 o 
   9 -10  10     4164.95     4024.76     67.10 o 
  10 -10  10     2729.99     2624.19     53.47 o 
  11 -10  10     1390.16     1415.73     39.60 o 
  -6  -9  10     1285.17     1242.41     36.31 o 
  -5  -9  10     2868.46     2844.04     53.58 o 
  -4  -9  10     4735.70     4678.24     66.22 o 
  -3  -9  10     5059.19     4959.14     51.44 o 
  -2  -9  10     3844.53     3672.00     63.34 o 
  -1  -9  10     1654.74     1635.94     39.37 o 
   0  -9  10     1039.75     1065.21     31.02 o 
   1  -9  10      128.65      151.35     13.28 o 
   2  -9  10       15.16       25.73      7.64 o 
   3  -9  10      857.53      787.19     25.85 o 
   4  -9  10      199.60      213.98     14.92 o 
   5  -9  10     1584.26     1604.81     37.60 o 
   6  -9  10     3895.52     3718.54     60.40 o 
   7  -9  10     6362.33     6115.46     83.90 o 
   8  -9  10     7242.29     7138.96     94.24 o 
   9  -9  10     3825.85     3664.72     63.22 o 
  10  -9  10     3451.42     3342.04     61.57 o 
  11  -9  10     2835.30     2773.19     57.11 o 
  -7  -8  10      351.02      353.93     21.27 o 
  -6  -8  10     1576.44     1559.45     39.25 o 
  -5  -8  10     4897.55     4952.49     72.50 o 
  -4  -8  10     5552.13     5627.67     69.51 o 
  -3  -8  10     4460.68     4572.51    103.52 o 
  -2  -8  10     4639.65     4598.51    117.45 o 
  -1  -8  10     7561.77     7384.67     94.36 o 
   0  -8  10     7178.59     7005.70     89.89 o 
   1  -8  10     4184.15     4051.20     62.16 o 
   2  -8  10     1477.90     1404.81     33.49 o 
   3  -8  10     1714.94     1668.96     36.78 o 
   4  -8  10      215.88      243.24     15.39 o 
   5  -8  10        2.26        2.23      5.99 o 
   6  -8  10     1233.33     1155.93     31.14 o 
   7  -8  10     1991.41     1962.03     41.72 o 
   8  -8  10     2738.94     2649.69     50.65 o 
   9  -8  10     2685.83     2601.04     52.06 o 
  10  -8  10     3126.67     3047.57     58.28 o 
  11  -8  10     2565.63     2460.03     53.47 o 
  -8  -7  10       37.71       33.84     10.58 o 
  -7  -7  10       12.50        0.94      8.23 o 
  -6  -7  10        3.05       -7.52      6.82 o 
  -5  -7  10      363.25      329.62     12.84 o 
  -4  -7  10     1807.52     1804.61     48.59 o 
  -3  -7  10     6142.85     6043.47     75.97 o 
  -2  -7  10     7527.80     7602.65     62.66 o 
  -1  -7  10     6980.93     7204.54     58.35 o 
   0  -7  10     8124.56     8363.39     99.76 o 
   1  -7  10    11299.40    11251.15    123.15 o 
   2  -7  10    10327.08    10263.61    114.45 o 
   3  -7  10     5619.91     5659.53     75.44 o 
   4  -7  10     3208.12     3071.54     51.00 o 
   5  -7  10     1744.59     1699.87     37.13 o 
   6  -7  10      563.33      567.45     21.86 o 
   7  -7  10      191.52      159.58     13.40 o 
   8  -7  10      309.27      268.04     16.80 o 
   9  -7  10      489.56      446.29     21.39 o 
  10  -7  10     1392.30     1265.09     36.31 o 
  11  -7  10     2494.70     2456.97     53.94 o 
  -9  -6  10     1295.69     1297.64     39.13 o 
  -8  -6  10      551.36      485.07     23.38 o 
  -7  -6  10      730.25      678.37     25.62 o 
  -6  -6  10      141.49      152.53     13.63 o 
  -5  -6  10      197.44      192.51     18.51 o 
  -4  -6  10      108.11       97.27      7.76 o 
  -3  -6  10       55.79       47.47      8.05 o 
  -2  -6  10      535.72      537.79     12.59 o 
  -1  -6  10     7244.74     7350.57     58.02 o 
   0  -6  10    11539.90    11366.30    122.21 o 
   1  -6  10    13445.94    13701.89    141.24 o 
   2  -6  10     7497.60     7647.88     91.07 o 
   3  -6  10     9381.89     9507.33    106.58 o 
   4  -6  10     9610.80     9453.16    106.93 o 
   5  -6  10     7684.85     7593.24     92.36 o 
   6  -6  10     4752.05     4527.23     66.39 o 
   7  -6  10     2505.76     2468.02     47.12 o 
   8  -6  10     1213.47     1165.91     32.55 o 
   9  -6  10      548.09      510.69     22.80 o 
  10  -6  10       13.25        9.52      7.76 o 
  11  -6  10      702.28      716.09     29.49 o 
  -9  -5  10     2086.12     2126.66     49.00 o 
  -8  -5  10     2539.67     2490.34     51.23 o 
  -7  -5  10     2397.47     2419.37     47.94 o 
  -6  -5  10     3160.12     3176.36     52.88 o 
  -5  -5  10     1469.08     1433.87     23.36 o 
  -4  -5  10      622.09      613.75     14.43 o 
  -3  -5  10       55.37       53.02      5.22 o 
  -2  -5  10      324.63      314.89      9.68 o 
  -1  -5  10      101.39       98.92     12.75 o 
   0  -5  10      344.52      361.45     16.33 o 
   1  -5  10     3646.41     3664.25     54.29 o 
   2  -5  10     5004.90     4919.35     65.69 o 
   3  -5  10     9659.69     9724.25    107.28 o 
   4  -5  10    13858.13    13796.95    141.83 o 
   5  -5  10    11239.71    10963.60    120.21 o 
   6  -5  10     8014.57     7612.98     93.42 o 
   7  -5  10     5066.94     5008.42     72.38 o 
   8  -5  10     3077.80     3011.61     54.99 o 
   9  -5  10     3157.18     3180.47     59.11 o 
  10  -5  10     1095.14     1101.05     34.90 o 
  11  -5  10      521.30      552.99     26.67 o 
 -10  -4  10       78.03       71.21     12.10 o 
  -9  -4  10      412.77      426.79     21.97 o 
  -8  -4  10      779.02      760.75     26.79 o 
  -7  -4  10     3955.61     3872.94     61.34 o 
  -6  -4  10     3335.64     3395.86     53.82 o 
  -5  -4  10     5076.39     4976.07     47.66 o 
  -4  -4  10     4656.61     4711.79     44.32 o 
  -3  -4  10     3691.01     3733.73     36.57 o 
  -2  -4  10     2541.27     2675.70     28.34 o 
  -1  -4  10     1199.74     1271.79     39.78 o 
   0  -4  10       38.63       57.07      4.19 o 
   1  -4  10      627.20      641.59     20.33 o 
   2  -4  10        2.66       37.96      7.05 o 
   3  -4  10     2336.75     2482.82     42.42 o 
   4  -4  10     4419.14     4463.42     62.63 o 
   5  -4  10     4676.45     4540.03     64.51 o 
   6  -4  10     5827.40     5640.97     76.50 o 
   7  -4  10     7120.07     6972.92     91.07 o 
   8  -4  10     5903.03     5749.90     82.73 o 
   9  -4  10     4860.76     4755.90     76.03 o 
  10  -4  10     2867.68     2903.38     59.46 o 
  11  -4  10     2011.01     2077.89     51.70 o 
 -11  -3  10      142.34      121.74     14.69 o 
 -10  -3  10       63.76       55.11     10.93 o 
  -9  -3  10       31.01       10.11      7.76 o 
  -8  -3  10      137.66      127.26     12.46 o 
  -7  -3  10      321.78      326.55     16.92 o 
  -6  -3  10     1117.65     1171.06     16.47 o 
  -5  -3  10     4628.96     4478.97     35.69 o 
  -4  -3  10     5026.64     5079.49     38.09 o 
  -3  -3  10     7056.17     7178.27     48.01 o 
  -2  -3  10     8364.13     8613.17     54.35 o 
  -1  -3  10     6933.46     6902.95     92.24 o 
   0  -3  10     3990.34     3955.67     54.41 o 
   1  -3  10     1793.91     1738.41     33.14 o 
   2  -3  10      709.26      759.34     21.74 o 
   3  -3  10      477.97      461.34     17.86 o 
   4  -3  10        4.67       10.93      5.76 o 
   5  -3  10       67.94       62.63      8.70 o 
   6  -3  10     1621.51     1552.04     35.96 o 
   7  -3  10     2315.83     2235.59     45.83 o 
   8  -3  10     3392.42     3417.25     61.10 o 
   9  -3  10     4591.20     4569.06     75.79 o 
  10  -3  10     3906.57     4008.66     72.85 o 
 -11  -2  10      147.12      145.71     15.28 o 
 -10  -2  10      399.50      436.42     22.68 o 
  -9  -2  10      361.49      349.00     19.39 o 
  -8  -2  10      239.64      234.19     15.75 o 
  -7  -2  10       40.94       28.91      6.82 o 
  -6  -2  10       30.54       32.48      3.73 o 
  -5  -2  10      368.32      349.49      9.78 o 
  -4  -2  10     2343.18     2408.59     23.19 o 
  -3  -2  10     4460.76     4592.87     44.00 o 
  -2  -2  10     7058.92     6994.95     71.74 o 
  -1  -2  10     6673.81     6823.79     58.17 o 
   0  -2  10     6249.47     6352.88     55.58 o 
   1  -2  10     5565.97     5572.44     50.97 o 
   2  -2  10     9889.82     9717.43    103.76 o 
   3  -2  10     2098.01     2013.85     37.25 o 
   4  -2  10     2264.86     2171.90     40.31 o 
   5  -2  10      437.55      467.33     19.15 o 
   6  -2  10       13.25       23.27      7.29 o 
   7  -2  10       46.37       46.53      9.64 o 
   8  -2  10      416.64      401.52     21.03 o 
   9  -2  10     1069.10     1044.76     34.66 o 
  10  -2  10     1182.76     1152.87     38.54 o 
 -11  -1  10      439.64      462.28     23.74 o 
 -10  -1  10      590.24      601.29     25.62 o 
  -9  -1  10       57.18       41.48      9.17 o 
  -8  -1  10       91.89      110.69     11.16 o 
  -7  -1  10      765.75      747.85     16.49 o 
  -6  -1  10     1188.30     1166.29     15.98 o 
  -5  -1  10      167.14      161.21      7.83 o 
  -4  -1  10       32.95       44.58      4.61 o 
  -3  -1  10      137.96      154.58      7.63 o 
  -2  -1  10     2129.06     2149.83     26.94 o 
  -1  -1  10     3680.85     3774.31     38.44 o 
   0  -1  10     7700.29     7715.06     84.43 o 
   1  -1  10     7692.88     7778.34    130.84 o 
   2  -1  10     7362.94     7358.30     63.12 o 
   3  -1  10     4294.91     4225.58     58.75 o 
   4  -1  10     4638.67     4622.06     64.63 o 
   5  -1  10     2585.56     2543.11     46.65 o 
   6  -1  10     1864.71     1771.55     40.07 o 
   7  -1  10      926.98      960.39     31.02 o 
   8  -1  10      138.56      148.76     14.81 o 
   9  -1  10       14.51       16.45      8.58 o 
 -12   0  10       94.39       89.42     13.40 o 
 -11   0  10      192.05      190.83     16.33 o 
 -10   0  10      361.59      378.14     20.68 o 
  -9   0  10     1103.82     1087.07     31.61 o 
  -8   0  10     1208.17     1199.68     21.87 o 
  -7   0  10     1008.45      990.94     27.14 o 
  -6   0  10      393.81      410.85     11.48 o 
  -5   0  10      147.95      138.26      7.26 o 
  -4   0  10     1179.27     1121.32     18.24 o 
  -3   0  10     1179.46     1213.99     19.86 o 
  -2   0  10      149.57      162.93      7.76 o 
  -1   0  10        1.83       16.44     11.52 o 
   0   0  10      260.03      277.83      9.78 o 
   1   0  10     1826.48     1861.84     25.49 o 
   2   0  10     6827.72     6711.71     59.13 o 
   3   0  10     4966.00     4931.02     49.65 o 
   4   0  10     4582.75     4385.28     63.34 o 
   5   0  10     3992.36     4024.17     62.63 o 
   6   0  10     3614.03     3686.22     62.28 o 
   7   0  10     2567.17     2537.70     52.88 o 
   8   0  10     1610.26     1633.95     43.48 o 
   9   0  10      303.77      328.55     22.09 o 
 -12   1  10        5.54        0.71      7.52 o 
 -11   1  10        5.39       20.56      7.87 o 
 -10   1  10      326.24      337.60     19.51 o 
  -9   1  10      638.46      618.64     31.73 o 
  -8   1  10      424.13      400.00     18.21 o 
  -7   1  10     2125.30     2054.63     41.60 o 
  -6   1  10     2265.51     2217.52     26.96 o 
  -5   1  10     1699.14     1753.56     23.11 o 
  -4   1  10     1216.96     1234.82     18.86 o 
  -3   1  10      636.67      599.63     12.97 o 
  -2   1  10      245.20      239.29      8.77 o 
  -1   1  10     1094.53     1107.22     18.29 o 
   0   1  10      760.56      792.04     15.87 o 
   1   1  10       22.64       32.67      4.73 o 
   2   1  10      245.30      237.40      9.80 o 
   3   1  10      218.84      214.65      9.83 o 
   4   1  10     2924.12     2987.38     36.98 o 
   5   1  10     3896.34     3915.25     63.10 o 
   6   1  10     4209.82     4282.93     70.03 o 
   7   1  10     2464.57     2533.47     54.29 o 
   8   1  10     1554.70     1525.60     43.95 o 
 -12   2  10       98.28       80.49     12.10 o 
 -11   2  10        0.02       -2.82      6.23 o 
 -10   2  10       56.70       51.94      9.64 o 
  -9   2  10        7.33        6.35      5.52 o 
  -8   2  10      248.17      195.30     14.81 o 
  -7   2  10      864.85      824.44     26.67 o 
  -6   2  10     1880.55     1842.05     40.42 o 
  -5   2  10     1014.03     1018.21     29.26 o 
  -4   2  10     3226.11     3093.51     54.52 o 
  -3   2  10     2692.67     2726.62     29.70 o 
  -2   2  10     3493.60     3573.50     69.09 o 
  -1   2  10      824.18      845.12     15.97 o 
   0   2  10      993.81      988.92     17.84 o 
   1   2  10      416.99      428.45     12.39 o 
   2   2  10      381.85      376.52     12.11 o 
   3   2  10      143.30      140.84      6.97 o 
   4   2  10      162.97      160.35      7.82 o 
   5   2  10       87.37       74.38     11.16 o 
   6   2  10      951.76      982.13     32.31 o 
   7   2  10      822.46      848.88     32.08 o 
 -12   3  10       65.37       67.33     11.75 o 
 -10   3  10      181.52      192.83     14.81 o 
  -9   3  10      106.17      104.93     11.87 o 
  -8   3  10        9.56        8.34      5.76 o 
  -7   3  10      233.37      254.17     16.22 o 
  -6   3  10      901.18      840.06     27.73 o 
  -5   3  10      602.15      607.63     23.62 o 
  -4   3  10     2567.96     2367.67     47.94 o 
  -3   3  10     2614.04     2584.59     50.41 o 
  -2   3  10     1649.27     1638.65     39.13 o 
  -1   3  10     2523.73     2569.78     50.53 o 
   0   3  10     2935.29     2813.89     32.69 o 
   1   3  10     1716.35     1681.97     25.01 o 
   2   3  10     1155.33     1142.38     21.18 o 
   3   3  10      598.14      644.33     13.47 o 
   4   3  10      457.75      480.73     12.36 o 
   5   3  10      177.18      183.19     15.75 o 
   6   3  10        1.32       -0.35      7.29 o 
 -11   4  10       10.07        3.06      6.23 o 
 -10   4  10       17.18       13.04      7.52 o 
  -9   4  10       52.55       38.43      8.46 o 
  -8   4  10      249.40      202.35     15.39 o 
  -7   4  10      103.51      109.52     12.34 o 
  -6   4  10      180.22      178.02     13.98 o 
  -5   4  10        0.26        7.76      5.41 o 
  -4   4  10      212.53      194.95     15.16 o 
  -3   4  10     1385.15     1317.26     35.60 o 
  -2   4  10     2427.77     2364.61     48.77 o 
  -1   4  10     2024.48     2030.77     45.48 o 
   0   4  10     1930.31     1861.32     43.01 o 
   1   4  10     2220.48     2193.64     47.36 o 
   2   4  10     1765.93     1854.98     43.48 o 
   3   4  10     1612.44     1637.03     28.02 o 
   4   4  10     1415.15     1432.60     26.21 o 
   5   4  10      765.65      764.15     29.02 o 
 -11   5  10        5.58        3.06      6.70 o 
 -10   5  10       13.03       10.69      7.64 o 
  -9   5  10        0.09       -3.17      5.64 o 
  -8   5  10        4.98       -1.76      6.35 o 
  -7   5  10        1.55       -1.29      5.76 o 
  -6   5  10      359.70      333.84     19.39 o 
  -5   5  10       23.76       24.32      7.64 o 
  -4   5  10      179.29      168.98     14.57 o 
  -3   5  10       67.02       57.11      9.64 o 
  -2   5  10       22.03       17.74      7.40 o 
  -1   5  10      703.41      693.53     26.32 o 
   0   5  10     1683.44     1726.78     42.66 o 
   1   5  10     1680.06     1734.77     42.66 o 
   2   5  10     1445.25     1465.91     39.01 o 
   3   5  10     1479.77     1533.06     28.19 o 
   4   5  10     1244.43     1307.86     37.96 o 
 -12   6  10      251.82      223.26     19.27 o 
 -11   6  10      101.34       91.77     13.04 o 
 -10   6  10        1.67        0.24      7.76 o 
  -9   6  10        3.09       -5.17      6.93 o 
  -8   6  10      144.10      140.89     15.75 o 
  -7   6  10        2.30       -3.29      6.70 o 
  -6   6  10      234.21      206.58     16.33 o 
  -5   6  10      162.70      133.02     14.34 o 
  -4   6  10       49.35       32.55      9.05 o 
  -3   6  10        2.12       -4.47      5.29 o 
  -2   6  10       27.98       22.09      8.11 o 
  -1   6  10      102.11       85.31     11.28 o 
   0   6  10       74.33       67.21     10.58 o 
   1   6  10      137.71      136.07     14.34 o 
   2   6  10      846.61      886.48     31.37 o 
   3   6  10      580.38      568.86     26.32 o 
 -11   7  10       12.61       -1.06      7.99 o 
 -10   7  10       15.77        3.53      7.76 o 
  -9   7  10        0.74       -5.88      7.40 o 
  -8   7  10        6.12        2.82      8.23 o 
  -7   7  10        2.32       -8.46      6.46 o 
  -6   7  10       32.20        7.05      8.93 o 
  -5   7  10        0.01       -7.40      6.82 o 
  -4   7  10      354.64      339.72     21.27 o 
  -3   7  10      318.12      286.72     19.15 o 
  -2   7  10      382.73      368.86     21.27 o 
  -1   7  10       61.81       55.58     10.11 o 
   0   7  10       25.17       22.91      8.58 o 
   1   7  10        0.21        1.41      7.05 o 
 -10   8  10       41.42       29.61     10.69 o 
  -9   8  10        0.27       -3.76      8.11 o 
  -8   8  10       54.99       46.65     11.75 o 
  -7   8  10       22.27       17.51      9.28 o 
  -6   8  10        6.44       -3.53      7.64 o 
  -5   8  10      154.35      149.94     15.75 o 
  -4   8  10      137.57      110.93     14.22 o 
  -3   8  10        6.78        0.24      7.76 o 
  -2   8  10       86.52       73.32     12.34 o 
  -1   8  10      454.34      464.27     24.68 o 
   0   8  10      561.68      583.19     27.26 o 
  -9   9  10       10.37        4.94      9.40 o 
  -8   9  10      344.30      377.32     25.15 o 
  -7   9  10        1.55        0.35      7.76 o 
  -6   9  10       19.67       10.93      9.17 o 
  -5   9  10       64.10       49.35     11.52 o 
  -4   9  10        3.25       -7.87      7.87 o 
  -3   9  10        0.63      -13.04      8.70 o 
  -2   9  10       82.42       84.02     13.75 o 
   2 -14  11       52.33       19.39     11.05 o 
   3 -14  11       20.12       11.63      9.05 o 
   4 -14  11        2.71       20.68      9.40 o 
   5 -14  11       17.64       22.68      9.64 o 
   6 -14  11        9.33       11.16      9.28 o 
   7 -14  11       52.93       58.75     11.75 o 
   0 -13  11     1281.20     1243.12     39.72 o 
   1 -13  11      780.06      780.72     31.49 o 
   2 -13  11      564.54      647.12     27.85 o 
   3 -13  11      300.57      314.57     20.56 o 
   4 -13  11      279.63      288.13     19.27 o 
   5 -13  11       64.24       41.95     10.22 o 
   6 -13  11        1.81        3.53      7.64 o 
   7 -13  11       25.78       21.03      9.64 o 
   8 -13  11       40.73       38.90     10.34 o 
   9 -13  11      111.44      126.44     14.10 o 
  -2 -12  11      144.36      140.77     16.10 o 
  -1 -12  11      588.07      597.06     27.50 o 
   0 -12  11      683.99      676.14     29.02 o 
   1 -12  11      653.26      600.11     26.91 o 
   2 -12  11     1131.56     1122.20     35.49 o 
   3 -12  11      955.48      930.54     31.96 o 
   4 -12  11      575.33      597.41     25.50 o 
   5 -12  11      170.68      193.18     15.98 o 
   6 -12  11      367.88      351.47     20.33 o 
   7 -12  11      183.70      176.38     15.75 o 
   8 -12  11        0.79       -2.94      7.29 o 
   9 -12  11        9.40        3.41      8.34 o 
  10 -12  11      114.71      110.57     13.63 o 
  -3 -11  11      501.18      500.11     25.85 o 
  -2 -11  11      197.24      194.95     17.16 o 
  -1 -11  11       50.71       35.02      9.87 o 
   0 -11  11       28.15       23.15      9.05 o 
   1 -11  11       84.06       90.25     11.75 o 
   2 -11  11      395.35      389.54     20.92 o 
   3 -11  11     1163.94     1187.77     35.02 o 
   4 -11  11      819.41      775.55     27.97 o 
   5 -11  11     1416.68     1345.35     36.90 o 
   6 -11  11      503.95      490.13     22.91 o 
   7 -11  11      245.17      223.26     17.16 o 
   8 -11  11       15.75        0.35      7.99 o 
   9 -11  11      196.33      181.31     16.45 o 
  10 -11  11        9.23       10.81      8.70 o 
  -4 -10  11     2552.92     2444.16     55.93 o 
  -3 -10  11     1704.99     1671.55     44.42 o 
  -2 -10  11     1397.35     1401.75     39.48 o 
  -1 -10  11     1035.38     1071.44     33.61 o 
   0 -10  11      249.95      251.82     17.04 o 
   1 -10  11      218.79      210.22     15.86 o 
   2 -10  11       15.29       16.33      7.99 o 
   3 -10  11        9.64       -1.29      6.82 o 
   4 -10  11       19.88       22.09      8.46 o 
   5 -10  11      445.39      447.59     21.50 o 
   6 -10  11      849.07      776.61     27.85 o 
   7 -10  11      752.06      683.54     26.56 o 
   8 -10  11      349.51      343.59     20.92 o 
   9 -10  11      486.67      465.10     23.38 o 
  10 -10  11       23.80        8.58      9.17 o 
  -6  -9  11      977.16      937.13     31.61 o 
  -5  -9  11     3246.42     3256.61     57.93 o 
  -4  -9  11     4243.28     4113.25     72.27 o 
  -3  -9  11     5271.44     5065.53     80.14 o 
  -2  -9  11     5639.02     5372.46     81.32 o 
  -1  -9  11     1851.66     1833.71     42.89 o 
   0  -9  11     2109.85     2001.98     43.95 o 
   1  -9  11     1432.91     1436.65     36.66 o 
   2  -9  11      567.70      574.03     22.91 o 
   3  -9  11       56.61       53.58      9.52 o 
   4  -9  11      104.68      111.04     11.52 o 
   5  -9  11       23.09       25.85      7.99 o 
   6  -9  11       81.59       70.97     10.46 o 
   7  -9  11       67.80       73.56     11.05 o 
   8  -9  11      392.08      368.27     20.21 o 
   9  -9  11      770.30      706.69     27.73 o 
  10  -9  11      234.32      197.65     17.39 o 
  11  -9  11      140.00      113.28     14.92 o 
  -7  -8  11      277.46      253.11     18.80 o 
  -6  -8  11        4.11       -2.35      7.17 o 
  -5  -8  11      281.89      279.79     17.51 o 
  -4  -8  11     2381.95     2295.29     32.66 o 
  -3  -8  11     3661.85     3415.25     60.87 o 
  -2  -8  11     3873.59     3790.45     63.69 o 
  -1  -8  11     3244.02     3162.25     56.17 o 
   0  -8  11     6293.74     6225.92     84.96 o 
   1  -8  11     6133.95     6058.35     82.49 o 
   2  -8  11     3968.65     3961.31     62.75 o 
   3  -8  11     1403.92     1376.49     34.55 o 
   4  -8  11      871.35      868.85     27.50 o 
   5  -8  11      314.97      308.81     17.27 o 
   6  -8  11       89.44       85.66     10.69 o 
   7  -8  11       18.63       14.45      7.52 o 
   8  -8  11      122.56      101.06     11.99 o 
   9  -8  11        2.69       -1.65      7.17 o 
  10  -8  11        2.78       -6.58      7.64 o 
  11  -8  11      378.57      338.31     21.86 o 
  -8  -7  11     1330.32     1356.63     39.13 o 
  -7  -7  11     1024.37     1070.73     32.90 o 
  -6  -7  11     1209.58     1173.20     32.55 o 
  -5  -7  11     1111.17     1065.40     21.80 o 
  -4  -7  11      577.78      565.51     15.34 o 
  -3  -7  11        5.76        9.34      4.14 o 
  -2  -7  11     1763.73     1748.52     39.48 o 
  -1  -7  11     3269.65     3231.58     55.35 o 
   0  -7  11     4383.21     4284.81     64.98 o 
   1  -7  11     7148.96     7013.11     89.42 o 
   2  -7  11     3353.53     3354.85     55.46 o 
   3  -7  11     4148.70     4111.25     63.10 o 
   4  -7  11     4050.58     3985.04     61.93 o 
   5  -7  11     1927.62     1888.12     40.54 o 
   6  -7  11      791.90      725.96     25.15 o 
   7  -7  11      534.98      539.01     22.56 o 
   8  -7  11        2.43       -0.24      6.58 o 
   9  -7  11        0.66        2.00      6.82 o 
  10  -7  11       27.32       12.57      8.58 o 
  11  -7  11       22.18       13.63      9.40 o 
  -8  -6  11     1753.94     1663.56     41.95 o 
  -7  -6  11     3865.91     3746.50     62.87 o 
  -6  -6  11     4007.39     3952.14     62.40 o 
  -5  -6  11     3217.08     3222.34     38.76 o 
  -4  -6  11     1434.73     1405.86     23.16 o 
  -3  -6  11     1616.35     1614.67     23.75 o 
  -2  -6  11     1708.47     1685.65     37.37 o 
  -1  -6  11     1007.24      992.94     28.08 o 
   0  -6  11     1489.99     1469.67     33.96 o 
   1  -6  11     3641.43     3538.04     56.05 o 
   2  -6  11     2226.80     2138.88     41.83 o 
   3  -6  11     2978.36     2780.00     48.53 o 
   4  -6  11     3553.01     3480.58     56.29 o 
   5  -6  11     5040.41     4751.90     68.86 o 
   6  -6  11     2157.86     2103.04     43.48 o 
   7  -6  11     1852.79     1786.24     41.13 o 
   8  -6  11      587.71      552.29     23.50 o 
   9  -6  11      168.31      192.24     15.98 o 
  10  -6  11        6.01        3.76      7.87 o 
  -9  -5  11     2093.24     2054.04     48.65 o 
  -8  -5  11     3672.71     3695.62     64.51 o 
  -7  -5  11     5996.46     5952.83     82.73 o 
  -6  -5  11     5499.77     5461.91     54.41 o 
  -5  -5  11     4377.54     4374.59     45.47 o 
  -4  -5  11     4999.98     5012.75     48.02 o 
  -3  -5  11     3449.94     3488.62     36.49 o 
  -2  -5  11     1760.02     1837.62     32.55 o 
  -1  -5  11     2958.42     2970.48     49.35 o 
   0  -5  11     2741.03     2731.24     46.89 o 
   1  -5  11     2697.48     2519.02     44.77 o 
   2  -5  11       16.84       24.21      7.40 o 
   3  -5  11      941.84      944.65     26.67 o 
   4  -5  11     4853.50     4749.08     67.45 o 
   5  -5  11     1502.54     1477.54     34.90 o 
   6  -5  11     1930.00     1836.06     40.66 o 
   7  -5  11     2334.59     2155.80     45.59 o 
   8  -5  11     1420.21     1342.88     36.78 o 
   9  -5  11      797.35      740.77     28.67 o 
  10  -5  11      658.34      681.19     29.02 o 
 -10  -4  11      338.75      334.31     21.86 o 
  -9  -4  11      509.70      445.94     22.68 o 
  -8  -4  11     2471.38     2418.55     49.24 o 
  -7  -4  11     3066.98     2936.52     52.29 o 
  -6  -4  11     3955.95     3989.61     43.39 o 
  -5  -4  11     5310.02     5337.92     50.56 o 
  -4  -4  11     6770.67     6929.10     58.75 o 
  -3  -4  11     7811.25     8036.49     63.88 o 
  -2  -4  11     7997.52     8185.29     63.30 o 
  -1  -4  11     8527.83     8534.60     97.41 o 
   0  -4  11     1509.98     1554.16     33.14 o 
   1  -4  11     1121.72     1264.15     29.96 o 
   2  -4  11     1790.16     1814.56     36.66 o 
   3  -4  11     2812.27     2805.38     47.59 o 
   4  -4  11      225.05      213.98     13.87 o 
   5  -4  11       74.46       83.67     10.11 o 
   6  -4  11     1123.52     1053.11     30.32 o 
   7  -4  11     1116.35     1066.85     31.73 o 
   8  -4  11      878.29      858.16     29.96 o 
   9  -4  11     1672.31     1687.53     44.07 o 
  10  -4  11      911.31      882.84     33.49 o 
 -10  -3  11     1247.04     1230.54     37.49 o 
  -9  -3  11      859.13      841.83     29.73 o 
  -8  -3  11       21.16        3.53      7.05 o 
  -7  -3  11      632.65      586.25     22.21 o 
  -6  -3  11     2642.03     2644.90     37.01 o 
  -5  -3  11     3287.94     3396.96     30.58 o 
  -4  -3  11     5160.21     5354.10     40.50 o 
  -3  -3  11     6030.28     6149.08     43.79 o 
  -2  -3  11     7671.67     7825.81     51.59 o 
  -1  -3  11    10551.98    10944.76     85.86 o 
   0  -3  11     6694.37     6653.88     80.02 o 
   1  -3  11     5334.32     5218.64     67.92 o 
   2  -3  11     3498.90     3407.14     52.29 o 
   3  -3  11     2609.10     2525.24     44.30 o 
   4  -3  11     1033.30     1043.35     28.32 o 
   5  -3  11     1172.51     1191.65     31.14 o 
   6  -3  11      395.15      396.59     19.15 o 
   7  -3  11        0.41       -1.65      6.46 o 
   8  -3  11      293.52      290.13     18.68 o 
   9  -3  11      562.77      546.18     26.32 o 
 -11  -2  11     2607.03     2795.86     59.46 o 
 -10  -2  11     2359.20     2455.91     53.11 o 
  -9  -2  11     4137.16     4148.73     68.39 o 
  -8  -2  11     4645.51     4524.52     69.33 o 
  -7  -2  11     1569.20     1571.55     35.72 o 
  -6  -2  11      284.67      288.94      8.80 o 
  -5  -2  11      679.29      656.38     12.24 o 
  -4  -2  11     2619.48     2587.49     25.02 o 
  -3  -2  11     2937.72     2989.76     34.51 o 
  -2  -2  11     4571.14     4644.58     45.76 o 
  -1  -2  11     5414.85     5490.54     71.27 o 
   0  -2  11     3716.31     3844.41     40.99 o 
   1  -2  11     8323.36     8488.62     71.12 o 
   2  -2  11     9495.57     9798.87    107.28 o 
   3  -2  11     7165.40     7103.59     86.49 o 
   4  -2  11     1841.93     1809.15     37.84 o 
   5  -2  11     1317.83     1299.40     32.90 o 
   6  -2  11     1068.49     1085.54     31.61 o 
   7  -2  11      818.95      836.54     29.14 o 
   8  -2  11      236.15      245.00     18.21 o 
   9  -2  11        7.65       12.81      8.70 o 
 -11  -1  11     2555.61     2505.03     55.23 o 
 -10  -1  11     4874.23     4915.82     78.38 o 
  -9  -1  11     5042.20     5105.60     77.20 o 
  -8  -1  11     4061.41     4204.20     66.16 o 
  -7  -1  11     4120.92     4339.51     47.59 o 
  -6  -1  11     5469.37     5543.44     45.06 o 
  -5  -1  11     5394.03     5551.59     51.50 o 
  -4  -1  11     2242.64     2275.01     54.41 o 
  -3  -1  11       82.86       89.06      9.46 o 
  -2  -1  11     2258.88     2328.84     29.48 o 
  -1  -1  11     2157.58     2180.29     28.56 o 
   0  -1  11     4545.20     4627.79     46.01 o 
   1  -1  11     3385.95     3426.26     38.46 o 
   2  -1  11     5155.02     5081.71     77.85 o 
   3  -1  11     4389.04     4282.22     61.34 o 
   4  -1  11     3439.25     3392.92     54.99 o 
   5  -1  11     4168.93     4066.01     64.04 o 
   6  -1  11     2353.03     2359.91     48.65 o 
   7  -1  11     1671.90     1653.69     42.30 o 
   8  -1  11      618.05      685.42     29.14 o 
 -11   0  11      953.24      944.41     33.49 o 
 -10   0  11     2740.12     2872.95     56.99 o 
  -9   0  11     4581.18     4643.56     72.50 o 
  -8   0  11     7233.01     7463.46     68.13 o 
  -7   0  11     6219.07     6097.72     84.37 o 
  -6   0  11     6578.73     6844.25     59.55 o 
  -5   0  11     8889.18     9237.51     92.83 o 
  -4   0  11     7722.44     8079.22     66.62 o 
  -3   0  11     6965.58     7056.74     60.41 o 
  -2   0  11     2328.13     2390.89     29.79 o 
  -1   0  11      139.00      149.22     10.63 o 
   0   0  11       12.39       16.22      4.39 o 
   1   0  11      577.85      575.49     14.59 o 
   2   0  11     1730.18     1751.45     26.57 o 
   3   0  11     1827.30     1859.10     29.79 o 
   4   0  11     2685.88     2698.57     48.88 o 
   5   0  11     3113.16     3055.91     54.99 o 
   6   0  11     2983.31     2985.17     57.23 o 
   7   0  11     2341.74     2327.95     52.17 o 
   8   0  11     1208.53     1303.40     40.66 o 
 -11   1  11        7.59       12.46      8.58 o 
 -10   1  11      717.14      756.87     28.67 o 
  -9   1  11     1223.18     1294.91     29.79 o 
  -8   1  11     3088.61     3128.77     56.40 o 
  -7   1  11     4504.96     4521.70     70.97 o 
  -6   1  11    10994.97    10972.89    132.08 o 
  -5   1  11     7763.49     7920.62    103.76 o 
  -4   1  11     8808.91     9018.93     71.85 o 
  -3   1  11     7052.86     7337.43     61.60 o 
  -2   1  11     7254.96     7561.02     63.58 o 
  -1   1  11     8192.62     8532.72     70.16 o 
   0   1  11     5159.60     5239.39     74.44 o 
   1   1  11      880.60      886.22     18.28 o 
   2   1  11       36.52       44.35      8.46 o 
   3   1  11      287.77      271.90     13.10 o 
   4   1  11      242.19      237.60     15.39 o 
   5   1  11      496.00      549.00     23.15 o 
   6   1  11     1452.81     1472.02     39.72 o 
   7   1  11     1617.97     1562.38     43.60 o 
 -11   2  11      308.39      330.55     20.56 o 
 -10   2  11      176.44      178.85     15.86 o 
  -9   2  11        4.40       10.46      6.35 o 
  -8   2  11      512.94      515.51     22.21 o 
  -7   2  11     1006.88      964.97     29.96 o 
  -6   2  11     2102.06     2185.06     46.30 o 
  -5   2  11     2885.73     2901.15     54.88 o 
  -4   2  11     8327.26     8252.58    108.58 o 
  -3   2  11     7518.71     7665.63    103.41 o 
  -2   2  11    10731.41    10625.30    130.67 o 
  -1   2  11     7699.95     8049.08     76.14 o 
   0   2  11     8540.97     8636.16     71.88 o 
   1   2  11     5742.65     5972.43     56.40 o 
   2   2  11     2813.01     2851.44     35.99 o 
   3   2  11      664.37      659.08     20.15 o 
   4   2  11      436.05      431.04     31.08 o 
   5   2  11       29.90       28.91      9.28 o 
   6   2  11        0.66       -6.58      7.17 o 
 -10   3  11     1217.04     1192.23     35.37 o 
  -9   3  11     1103.07     1156.04     34.78 o 
  -8   3  11      253.31      268.74     17.39 o 
  -7   3  11      385.25      374.85     19.86 o 
  -6   3  11       13.05       20.09      6.93 o 
  -5   3  11      355.31      380.49     19.51 o 
  -4   3  11     3288.48     3206.32     59.34 o 
  -3   3  11     3094.91     3061.79     58.05 o 
  -2   3  11     3629.41     3722.18     65.69 o 
  -1   3  11     4859.41     4907.36     78.03 o 
   0   3  11     6136.40     6137.20     90.48 o 
   1   3  11     6002.40     6238.26     91.77 o 
   2   3  11     4839.51     4901.25     78.85 o 
   3   3  11     5324.23     5390.70     56.00 o 
   4   3  11     3050.55     3121.68     43.83 o 
   5   3  11     1574.46     1622.55     42.19 o 
 -11   4  11     1799.58     1785.30     45.95 o 
 -10   4  11     2281.22     2415.84     53.94 o 
  -9   4  11     2459.63     2366.84     52.76 o 
  -8   4  11     1945.36     1956.27     47.12 o 
  -7   4  11     2136.61     2170.84     49.35 o 
  -6   4  11      740.03      742.18     27.97 o 
  -5   4  11      131.48      136.54     13.16 o 
  -4   4  11       76.17       76.26     10.69 o 
  -3   4  11      103.86       87.19     10.34 o 
  -2   4  11      638.89      631.25     25.97 o 
  -1   4  11     2439.59     2446.63     52.41 o 
   0   4  11     2818.03     2833.00     56.99 o 
   1   4  11     2396.28     2451.21     52.76 o 
   2   4  11     3645.00     3983.75     70.62 o 
   3   4  11     3540.43     3687.75     67.92 o 
 -11   5  11      905.98      881.66     33.49 o 
 -10   5  11     2326.42     2287.88     54.17 o 
  -9   5  11     2517.93     2484.82     56.29 o 
  -8   5  11     2930.57     2904.32     60.63 o 
  -7   5  11     2437.75     2360.15     53.70 o 
  -6   5  11     2233.04     2273.54     52.17 o 
  -5   5  11     2160.49     2128.66     49.94 o 
  -4   5  11     1200.78     1208.33     36.66 o 
  -3   5  11      966.35      947.94     32.43 o 
  -2   5  11      496.28      501.99     23.62 o 
  -1   5  11       88.62       86.37     11.28 o 
   0   5  11       36.76       26.44      8.34 o 
   1   5  11     1173.41     1247.23     37.49 o 
   2   5  11     1490.88     1522.43     41.83 o 
 -11   6  11      250.21      205.52     18.57 o 
 -10   6  11      593.44      587.54     28.32 o 
  -9   6  11     1009.77     1072.61     37.37 o 
  -8   6  11     1743.44     1660.39     46.30 o 
  -7   6  11     2637.99     2542.40     57.58 o 
  -6   6  11     4650.16     4446.97     79.44 o 
  -5   6  11     2693.35     2594.81     57.34 o 
  -4   6  11     2791.36     2709.85     58.64 o 
  -3   6  11     2326.40     2434.65     55.23 o 
  -2   6  11      569.30      573.56     26.44 o 
  -1   6  11      496.60      543.24     25.73 o 
   0   6  11      733.21      779.55     30.55 o 
   1   6  11      545.39      573.44     26.44 o 
   2   6  11      151.35      173.68     17.16 o 
 -10   7  11       23.15       16.10      9.28 o 
  -9   7  11      390.58      376.85     23.50 o 
  -8   7  11      237.21      213.04     18.92 o 
  -7   7  11     1164.13     1132.42     39.01 o 
  -6   7  11     1021.17      992.47     35.84 o 
  -5   7  11     2521.36     2444.05     57.23 o 
  -4   7  11     2493.26     2433.12     56.64 o 
  -3   7  11     3397.14     3313.96     67.33 o 
  -2   7  11     2409.03     2378.12     55.58 o 
  -1   7  11     2311.35     2394.81     56.29 o 
   0   7  11      918.61      987.07     35.49 o 
  -9   8  11      110.94      118.92     15.39 o 
  -8   8  11       50.31       63.57     12.22 o 
  -7   8  11       84.04       71.80     12.93 o 
  -6   8  11      370.65      365.21     23.62 o 
  -5   8  11      421.70      411.98     24.56 o 
  -4   8  11      512.55      536.89     27.73 o 
  -3   8  11     2124.55     2097.16     53.82 o 
  -2   8  11     1767.68     1828.42     49.71 o 
   4 -14  12     2127.55     2134.53     52.53 o 
   5 -14  12     1484.50     1505.75     43.48 o 
   0 -13  12      275.88      310.22     21.50 o 
   1 -13  12       59.79       67.10     12.93 o 
   2 -13  12      163.24      184.72     17.16 o 
   3 -13  12      142.70      144.42     15.16 o 
   4 -13  12      517.92      479.67     24.91 o 
   5 -13  12     1611.21     1561.80     42.89 o 
   6 -13  12     1878.50     1862.50     47.12 o 
   7 -13  12     2175.40     2147.57     51.35 o 
   8 -13  12     1865.81     1842.52     47.47 o 
  -2 -12  12      234.77      227.50     19.86 o 
  -1 -12  12       25.25       20.09     10.58 o 
   0 -12  12       17.89       25.50      9.87 o 
   1 -12  12       14.81       19.51      9.17 o 
   2 -12  12       87.34       92.95     12.93 o 
   3 -12  12      147.85      173.09     16.57 o 
   4 -12  12      723.98      711.28     28.20 o 
   5 -12  12      765.46      742.77     29.02 o 
   6 -12  12      221.11      239.25     18.10 o 
   7 -12  12     1164.81     1174.73     36.54 o 
   8 -12  12     1538.63     1509.15     42.42 o 
   9 -12  12     1796.64     1822.78     46.89 o 
  -3 -11  12      151.92      147.82     16.80 o 
  -2 -11  12       59.40       35.13     11.28 o 
  -1 -11  12       77.24       58.40     12.22 o 
   0 -11  12      527.81      535.25     25.50 o 
   1 -11  12      206.40      215.16     17.27 o 
   2 -11  12        8.58       17.86      8.58 o 
   3 -11  12       99.69       99.41     12.34 o 
   4 -11  12      215.19      198.24     16.10 o 
   5 -11  12       28.43       38.43      9.87 o 
   6 -11  12      131.13      149.00     14.81 o 
   7 -11  12      364.46      399.29     21.97 o 
   8 -11  12     1369.74     1309.74     38.31 o 
   9 -11  12     1136.48     1120.09     36.31 o 
  -4 -10  12        6.08       -3.88      8.81 o 
  -3 -10  12        0.17       -0.12      8.23 o 
  -2 -10  12       49.03       44.30     10.93 o 
  -1 -10  12      259.80      242.65     19.04 o 
   0 -10  12      539.10      533.96     24.44 o 
   1 -10  12      400.88      385.43     20.92 o 
   2 -10  12      186.24      203.99     16.22 o 
   3 -10  12      856.53      836.66     29.02 o 
   4 -10  12       41.11       44.42      9.75 o 
   5 -10  12        3.81        2.00      7.29 o 
   6 -10  12       15.60       24.44      8.58 o 
   7 -10  12       50.18       61.57     10.81 o 
   8 -10  12      481.45      522.21     24.44 o 
   9 -10  12      189.09      192.60     17.16 o 
  10 -10  12      678.08      700.82     29.61 o 
  -4  -9  12        7.52       -3.76      7.76 o 
  -3  -9  12      130.71      137.60     14.10 o 
  -2  -9  12        1.19       -3.41      6.82 o 
  -1  -9  12       51.53       45.59      9.64 o 
   0  -9  12       85.72       76.38     10.69 o 
   1  -9  12      119.18      123.50     12.81 o 
   2  -9  12     1173.13     1099.76     32.55 o 
   3  -9  12     1806.82     1700.10     41.01 o 
   4  -9  12      473.88      462.39     21.74 o 
   5  -9  12      672.37      686.01     26.09 o 
   6  -9  12      225.44      225.50     16.69 o 
   8  -9  12      138.66      138.31     13.98 o 
   9  -9  12        2.98        8.34      8.11 o 
  10  -9  12        0.24       -9.87      7.99 o 
  -5  -8  12       13.68       18.45      9.52 o 
  -4  -8  12       32.27       33.25      9.40 o 
  -3  -8  12        3.52       -4.47      6.35 o 
  -2  -8  12       67.32       83.90     10.93 o 
  -1  -8  12       68.81       68.15     10.11 o 
   0  -8  12      122.86      107.28     11.75 o 
   1  -8  12        2.34        7.52      6.58 o 
   2  -8  12       94.21      133.61     12.93 o 
   3  -8  12       47.21       54.52      9.40 o 
   4  -8  12      489.57      498.23     21.86 o 
   5  -8  12     1049.47      997.76     30.67 o 
   6  -8  12     2401.27     2268.96     47.71 o 
   7  -8  12      772.30      776.73     28.08 o 
   8  -8  12      349.85      366.51     20.56 o 
   9  -8  12      207.50      242.18     18.10 o 
  10  -8  12       74.86       71.21     12.22 o 
  -7  -7  12      329.10      319.50     19.51 o 
  -6  -7  12      152.70      168.62     14.92 o 
  -5  -7  12       30.36       25.50      9.28 o 
  -4  -7  12       83.38       68.15     10.93 o 
  -3  -7  12       26.97       33.96      8.81 o 
  -2  -7  12       56.73       52.64      9.28 o 
  -1  -7  12      118.19      111.63     11.40 o 
   0  -7  12       13.64       32.20      7.76 o 
   1  -7  12       59.25       78.03     10.22 o 
   2  -7  12      137.66      109.52     11.16 o 
   3  -7  12        2.49        5.88      6.35 o 
   4  -7  12       48.85       52.53      9.28 o 
   5  -7  12      205.03      190.01     14.57 o 
   6  -7  12      725.22      693.18     25.73 o 
   7  -7  12      711.35      711.39     26.67 o 
   8  -7  12      808.56      801.87     29.14 o 
   9  -7  12     1287.50     1341.35     38.90 o 
  10  -7  12      454.05      460.28     24.56 o 
  -8  -6  12      374.81      339.01     20.09 o 
  -7  -6  12      791.51      809.75     28.08 o 
  -6  -6  12      244.07      216.37     11.41 o 
  -5  -6  12      280.46      278.36     11.83 o 
  -4  -6  12       73.34       86.60     10.93 o 
  -3  -6  12        3.81        4.82      7.29 o 
  -2  -6  12       11.81       25.50      7.40 o 
  -1  -6  12       30.21       43.71      8.34 o 
   0  -6  12      170.85      204.82     14.22 o 
   1  -6  12      199.72      182.84     13.75 o 
   2  -6  12      395.05      421.27     19.15 o 
   3  -6  12       19.76       28.67      7.76 o 
   4  -6  12       84.88       70.15      9.87 o 
   5  -6  12       41.30       35.96      8.58 o 
   6  -6  12      100.56       85.55     11.28 o 
   7  -6  12       56.60       52.76     10.11 o 
   8  -6  12      233.12      217.74     17.16 o 
   9  -6  12      579.79      575.67     25.97 o 
  10  -6  12      584.59      583.66     27.50 o 
  -9  -5  12       61.32       73.79     12.10 o 
  -8  -5  12      142.61      118.57     13.04 o 
  -7  -5  12      563.55      550.76     22.80 o 
  -6  -5  12     1043.02     1019.32     21.14 o 
  -5  -5  12      487.07      506.48     14.42 o 
  -4  -5  12      319.40      350.58     11.63 o 
  -3  -5  12      241.13      215.39     14.45 o 
  -2  -5  12        2.27       16.80      7.05 o 
  -1  -5  12       20.23       22.80      7.05 o 
   0  -5  12        4.72       37.96      7.64 o 
   1  -5  12       13.82       10.34      6.35 o 
   2  -5  12      482.61      503.64     20.33 o 
   3  -5  12        5.76        6.58      6.23 o 
   4  -5  12      259.67      245.12     15.39 o 
   5  -5  12       98.62       92.01     10.93 o 
   6  -5  12        2.25       -3.29      6.93 o 
   7  -5  12       10.69       -1.18      6.82 o 
   8  -5  12        5.16        5.52      7.87 o 
   9  -5  12      149.66      151.23     15.39 o 
  -9  -4  12      400.91      392.48     21.86 o 
  -8  -4  12      246.93      250.17     17.04 o 
  -7  -4  12      167.46      156.29     13.87 o 
  -6  -4  12       32.30       30.95      5.27 o 
  -5  -4  12      383.08      384.51     12.30 o 
  -4  -4  12      978.83      994.23     18.42 o 
  -3  -4  12      678.57      739.96     15.10 o 
  -2  -4  12      383.64      411.63     17.86 o 
  -1  -4  12      856.04      897.64     25.73 o 
   0  -4  12       22.42       34.90      7.40 o 
   1  -4  12       36.89       40.89      8.23 o 
   2  -4  12      490.04      473.67     19.27 o 
   3  -4  12        0.13        2.12      5.99 o 
   4  -4  12      107.01      116.57     11.75 o 
   5  -4  12        8.97       13.40      6.93 o 
   6  -4  12       49.90       50.76      9.52 o 
   7  -4  12       33.16       34.31      8.93 o 
   8  -4  12       31.04       20.56      8.93 o 
   9  -4  12        7.26      -10.58      7.05 o 
 -10  -3  12      746.53      770.73     30.20 o 
  -9  -3  12     2474.96     2603.97     53.47 o 
  -8  -3  12     1997.68     1927.25     43.01 o 
  -7  -3  12     1107.53     1100.46     30.43 o 
  -6  -3  12      232.49      234.16      8.57 o 
  -5  -3  12      359.86      387.08     10.08 o 
  -4  -3  12      263.98      258.67      8.31 o 
  -3  -3  12      142.75      120.78      6.11 o 
  -2  -3  12      723.68      720.07     16.58 o 
  -1  -3  12      499.49      496.63     14.04 o 
   0  -3  12      297.69      318.09     15.75 o 
   1  -3  12      316.30      327.49     16.22 o 
   2  -3  12      184.74      204.35     14.10 o 
   3  -3  12       19.42       13.28      6.58 o 
   4  -3  12      550.80      541.01     21.39 o 
   5  -3  12      111.63      111.04     11.75 o 
   6  -3  12       12.82       17.74      7.87 o 
   7  -3  12        4.67        3.06      6.82 o 
   8  -3  12       26.86       23.97      9.05 o 
   9  -3  12       20.04       14.92      9.17 o 
 -10  -2  12     1363.36     1436.42     40.31 o 
  -9  -2  12     2933.54     3033.58     57.58 o 
  -8  -2  12     1683.19     1753.57     40.66 o 
  -7  -2  12     2496.64     2475.07     46.77 o 
  -6  -2  12     1954.51     1892.78     22.53 o 
  -5  -2  12     2566.17     2541.91     26.10 o 
  -4  -2  12     1236.28     1244.24     17.04 o 
  -3  -2  12     1148.36     1165.34     21.13 o 
  -2  -2  12      463.03      459.80     16.33 o 
  -1  -2  12       23.20       17.14      4.42 o 
   0  -2  12      234.29      217.30      9.97 o 
   1  -2  12      322.90      298.61     11.66 o 
   2  -2  12      244.85      226.20     13.98 o 
   3  -2  12       24.79       20.21      7.17 o 
   4  -2  12      333.52      317.27     17.39 o 
   5  -2  12        3.57       -6.11      6.93 o 
   6  -2  12      216.02      219.03     16.33 o 
   7  -2  12      213.67      217.04     17.39 o 
   8  -2  12       68.02       92.13     13.28 o 
 -10  -1  12      876.97      898.94     31.73 o 
  -9  -1  12     1060.76     1013.51     31.96 o 
  -8  -1  12     1963.93     2032.65     43.71 o 
  -7  -1  12     2193.88     2300.02     38.07 o 
  -6  -1  12     1432.89     1614.29     20.45 o 
  -5  -1  12     2630.89     2709.15     33.57 o 
  -4  -1  12     3934.11     3857.03     41.65 o 
  -3  -1  12     4259.66     4124.42     43.49 o 
  -2  -1  12     1981.00     2020.09     28.38 o 
  -1  -1  12     1452.39     1457.20     23.88 o 
   0  -1  12      527.72      499.11     19.15 o 
   1  -1  12      187.78      190.46      9.90 o 
   2  -1  12       11.25        3.11      4.40 o 
   3  -1  12       85.03       86.60     10.69 o 
   4  -1  12      287.15      259.34     16.10 o 
   5  -1  12        4.26       -3.64      6.70 o 
   6  -1  12       40.75       15.28      9.64 o 
   7  -1  12        9.38        2.00      8.81 o 
   8  -1  12       18.36        2.35      9.28 o 
 -11   0  12       16.09        4.70      9.05 o 
 -10   0  12        0.35       -9.87      6.58 o 
  -9   0  12      338.10      393.77     20.68 o 
  -8   0  12      845.17      848.97     19.86 o 
  -7   0  12     1960.35     1931.48     43.13 o 
  -6   0  12     1673.87     1651.93     39.60 o 
  -5   0  12     2355.88     2407.15     30.72 o 
  -4   0  12     1370.95     1472.69     23.32 o 
  -3   0  12     1849.41     2010.05     27.75 o 
  -2   0  12     1166.22     1222.86     21.48 o 
  -1   0  12     3042.33     3076.08     36.47 o 
   0   0  12     4145.21     4099.04     44.00 o 
   1   0  12     2087.97     2044.65     38.25 o 
   2   0  12     1172.85     1159.42     22.33 o 
   3   0  12       50.25       40.60      6.46 o 
   4   0  12        5.63        0.35      6.11 o 
   5   0  12       38.64       45.12      9.64 o 
   6   0  12       24.86       12.57      9.28 o 
   7   0  12      102.60       87.66     13.98 o 
 -11   1  12     1992.49     2144.64     51.47 o 
 -10   1  12      886.72      881.43     31.37 o 
  -9   1  12       59.55       56.42      7.07 o 
  -8   1  12        0.78       -0.82      5.29 o 
  -7   1  12      274.64      295.06     17.63 o 
  -6   1  12       54.13       58.87      8.93 o 
  -5   1  12      807.18      819.50     28.32 o 
  -4   1  12     2729.07     2728.77     54.17 o 
  -3   1  12     1459.72     1484.24     38.43 o 
  -2   1  12      830.49      858.75     29.38 o 
  -1   1  12     1274.88     1254.00     21.91 o 
   0   1  12     1292.77     1278.19     22.97 o 
   1   1  12     1277.64     1275.91     22.95 o 
   2   1  12     1878.27     1890.83     29.27 o 
   3   1  12     1634.51     1614.87     27.49 o 
   4   1  12      963.21      953.69     29.61 o 
   5   1  12      376.26      369.91     20.68 o 
   6   1  12        1.53        1.76      8.46 o 
 -11   2  12     2526.11     2611.73     57.34 o 
  -9   2  12     2579.34     2647.22     54.64 o 
  -8   2  12     1023.39     1005.16     32.31 o 
  -7   2  12      679.24      716.92     27.14 o 
  -6   2  12      767.84      723.73     27.38 o 
  -5   2  12        1.21        0.94      5.52 o 
  -4   2  12      201.07      226.32     15.98 o 
  -3   2  12      631.08      644.41     25.85 o 
  -2   2  12     1271.90     1328.31     37.49 o 
  -1   2  12     1284.78     1284.36     36.90 o 
   0   2  12     1415.13     1437.71     39.48 o 
   1   2  12      157.65      156.52     14.92 o 
   2   2  12      597.37      576.30     18.98 o 
   3   2  12      543.13      505.03     18.80 o 
   4   2  12      931.89      909.98     30.20 o 
   5   2  12      865.02      810.92     30.32 o 
 -10   3  12     4027.25     3919.24     70.97 o 
  -9   3  12     3725.38     3493.39     66.27 o 
  -8   3  12     4806.25     4700.67     79.08 o 
  -7   3  12     4899.57     4624.29     77.79 o 
  -6   3  12     2664.53     2544.16     54.05 o 
  -5   3  12      855.09      802.11     29.73 o 
  -4   3  12       22.91       30.08      8.34 o 
  -3   3  12      232.84      252.17     17.74 o 
  -2   3  12      170.43      163.34     14.92 o 
  -1   3  12      274.07      267.68     18.33 o 
   0   3  12      592.68      581.08     25.50 o 
   1   3  12      548.10      557.81     25.38 o 
   2   3  12     1165.01     1187.18     36.66 o 
   3   3  12      253.75      270.27     18.80 o 
   4   3  12      265.03      279.08     19.15 o 
 -10   4  12     2978.21     2896.10     61.46 o 
  -9   4  12     4826.52     4707.01     81.67 o 
  -8   4  12     4434.61     4089.86     74.50 o 
  -7   4  12     3281.72     3168.84     63.69 o 
  -6   4  12     6481.23     6180.91     96.24 o 
  -5   4  12     3759.41     3683.64     69.09 o 
  -4   4  12     3951.01     3838.40     70.74 o 
  -3   4  12     2139.92     2041.23     49.71 o 
  -2   4  12     1296.93     1282.83     38.54 o 
  -1   4  12       27.72       24.56      8.58 o 
   0   4  12       31.53       38.43      9.40 o 
   1   4  12      158.21      168.51     16.33 o 
   2   4  12      164.09      163.34     15.75 o 
   3   4  12      247.46      249.47     19.04 o 
 -10   5  12      513.06      505.05     26.56 o 
  -9   5  12     1234.55     1221.26     39.95 o 
  -8   5  12     1804.87     1762.74     47.71 o 
  -7   5  12     3171.43     3253.32     66.98 o 
  -6   5  12     5477.96     5328.75     89.31 o 
  -5   5  12     4697.77     4555.19     81.20 o 
  -4   5  12     4820.19     4602.90     80.49 o 
  -3   5  12     4027.29     3974.70     73.91 o 
  -2   5  12     4105.21     3906.43     73.21 o 
  -1   5  12     1560.31     1608.45     44.42 o 
   0   5  12     1017.28     1014.92     35.49 o 
   1   5  12      420.33      448.41     24.32 o 
   2   5  12       59.69       34.55      9.87 o 
  -9   6  12        0.32       -0.35      7.29 o 
  -8   6  12       65.95       48.77     11.05 o 
  -7   6  12     1247.42     1153.81     39.25 o 
  -6   6  12     3370.11     3454.03     70.97 o 
  -5   6  12     2306.37     2271.43     55.35 o 
  -4   6  12     2058.23     2082.00     52.76 o 
  -3   6  12     3652.43     3615.48     71.68 o 
  -2   6  12     4629.45     4545.20     82.37 o 
  -1   6  12     2409.94     2459.56     57.58 o 
   0   6  12     2411.66     2583.06     59.22 o 
  -8   7  12      178.47      175.09     18.45 o 
  -7   7  12       11.98        5.41      8.58 o 
  -6   7  12        0.68        6.11      7.40 o 
  -5   7  12      136.02      153.82     16.92 o 
  -4   7  12      678.30      703.87     31.49 o 
  -3   7  12     2511.16     2540.29     60.05 o 
  -2   7  12     2118.61     2133.47     54.99 o 
   2 -13  13       17.83        5.76      8.93 o 
   3 -13  13      416.47      412.45     24.09 o 
   4 -13  13      860.84      834.42     33.49 o 
   5 -13  13     2903.92     2739.58     59.58 o 
   6 -13  13     3295.66     3194.33     65.10 o 
  -1 -12  13     3192.80     3057.67     65.33 o 
   0 -12  13     2219.43     2221.02     54.05 o 
   1 -12  13     1827.97     1830.89     48.06 o 
   2 -12  13      910.94      888.71     33.02 o 
   3 -12  13      401.58      400.58     22.91 o 
   4 -12  13        0.60        7.17      8.34 o 
   5 -12  13      463.44      420.44     23.15 o 
   6 -12  13      476.57      509.98     25.62 o 
   7 -12  13      999.05      957.92     34.19 o 
  -2 -11  13     4040.05     3959.08     74.85 o 
  -1 -11  13     3182.29     3118.78     64.16 o 
   0 -11  13     2636.46     2540.76     56.52 o 
   1 -11  13     3845.23     3843.45     70.39 o 
   2 -11  13     3009.20     2985.41     60.63 o 
   3 -11  13     2538.33     2467.08     53.94 o 
   4 -11  13     1850.87     1780.01     45.36 o 
   5 -11  13     1017.26     1044.76     34.66 o 
   6 -11  13      536.60      530.78     25.26 o 
   7 -11  13        2.11       16.45      9.28 o 
   8 -11  13      934.82      924.08     33.25 o 
  -4 -10  13        9.85        1.76      9.99 o 
  -3 -10  13      287.32      323.85     21.50 o 
  -2 -10  13     1269.13     1209.04     38.19 o 
  -1 -10  13     1912.95     1839.47     46.77 o 
   0 -10  13     3788.18     3719.83     67.92 o 
   1 -10  13     4516.94     4291.98     73.44 o 
   2 -10  13     4512.75     4236.04     72.27 o 
   3 -10  13     5817.46     5602.89     85.19 o 
   4 -10  13     3611.64     3456.61     64.16 o 
   5 -10  13     3115.45     3046.39     59.58 o 
   6 -10  13     2401.21     2339.70     52.06 o 
   7 -10  13      993.83      950.05     32.90 o 
   8 -10  13      592.48      599.53     26.91 o 
   9 -10  13      128.45      122.44     15.16 o 
  -5  -9  13      464.15      479.78     26.20 o 
  -4  -9  13      132.28      127.03     14.69 o 
  -3  -9  13       11.76       10.58      8.58 o 
  -2  -9  13       70.81       52.76     11.05 o 
  -1  -9  13       12.40       19.86      8.23 o 
   0  -9  13      263.08      291.18     18.92 o 
   1  -9  13     2928.18     2787.64     55.82 o 
   2  -9  13     5458.04     5253.54     80.49 o 
   3  -9  13     4515.62     4402.08     72.50 o 
   4  -9  13     4027.24     3872.00     66.86 o 
   5  -9  13     4273.03     4142.27     70.39 o 
   6  -9  13     4320.35     4043.56     69.56 o 
   7  -9  13     3604.77     3391.86     63.45 o 
   8  -9  13     2021.34     2013.62     48.77 o 
   9  -9  13     1282.67     1323.61     39.95 o 
  -5  -8  13     1321.52     1415.85     41.60 o 
  -4  -8  13      682.44      710.45     29.02 o 
  -3  -8  13      282.90      306.58     20.09 o 
  -2  -8  13      277.86      294.83     18.68 o 
  -1  -8  13      288.73      287.78     18.10 o 
   0  -8  13       55.79       41.83      9.28 o 
   1  -8  13      125.28      122.56     12.46 o 
   2  -8  13       18.01       31.02      8.70 o 
   3  -8  13      697.56      688.01     26.09 o 
   4  -8  13     1818.04     1808.21     42.89 o 
   5  -8  13     3790.61     3617.36     63.57 o 
   6  -8  13     5493.25     5244.96     80.49 o 
   7  -8  13     3841.42     3724.06     66.63 o 
   8  -8  13     3931.29     3863.31     69.21 o 
   9  -8  13     2952.83     2916.08     60.52 o 
  -5  -7  13     1523.05     1555.22     42.19 o 
  -4  -7  13     1748.68     1696.11     42.89 o 
  -3  -7  13     1333.46     1257.33     36.07 o 
  -2  -7  13      717.56      774.61     27.85 o 
  -1  -7  13      588.02      599.76     24.09 o 
   0  -7  13      489.45      520.44     22.44 o 
   1  -7  13     1366.54     1359.80     35.72 o 
   2  -7  13      236.78      222.44     15.75 o 
   3  -7  13       56.31       62.87      9.99 o 
   4  -7  13      152.50      153.94     13.98 o 
   5  -7  13      484.25      485.54     22.33 o 
   6  -7  13     1414.11     1337.36     37.01 o 
   7  -7  13     1496.57     1394.82     38.43 o 
   8  -7  13     2720.55     2723.13     56.87 o 
   9  -7  13     1807.98     1808.33     47.12 o 
  -7  -6  13       27.47       10.34      7.87 o 
  -6  -6  13      292.00      285.90     18.92 o 
  -5  -6  13      905.94      945.00     31.61 o 
  -4  -6  13     1772.90     1751.10     41.83 o 
  -3  -6  13     1641.26     1627.84     39.60 o 
  -2  -6  13     2281.01     2301.74     47.47 o 
  -1  -6  13     3360.66     3382.93     58.40 o 
   0  -6  13     2360.39     2446.16     47.94 o 
   1  -6  13      577.11      622.79     23.74 o 
   2  -6  13      316.07      351.94     18.57 o 
   3  -6  13     1138.97     1143.94     32.20 o 
   4  -6  13     1144.94     1083.42     31.73 o 
   5  -6  13      143.37      120.45     12.69 o 
   6  -6  13       31.55       39.72      9.75 o 
   7  -6  13       92.29       84.49     11.87 o 
   8  -6  13      229.52      248.53     18.45 o 
   9  -6  13      685.33      713.63     30.20 o 
  -8  -5  13       10.93        3.88      7.76 o 
  -7  -5  13       64.84       62.28     10.22 o 
  -6  -5  13        1.63       -0.22      4.52 o 
  -5  -5  13       40.29       36.54      9.17 o 
  -4  -5  13      200.80      187.90     14.45 o 
  -3  -5  13     1101.55     1055.81     30.67 o 
  -2  -5  13     2342.64     2372.01     46.65 o 
  -1  -5  13     3521.00     3610.78     58.99 o 
   0  -5  13     4490.96     4480.81     67.33 o 
   1  -5  13     2361.87     2376.24     46.06 o 
   2  -5  13     1495.01     1529.01     36.78 o 
   3  -5  13     1079.02     1139.12     31.61 o 
   4  -5  13     1352.66     1321.14     34.78 o 
   5  -5  13      933.35      868.50     28.67 o 
   6  -5  13     1413.63     1367.20     37.13 o 
   7  -5  13      578.92      524.32     24.44 o 
   8  -5  13       26.01       21.39      9.75 o 
  -8  -4  13        1.62        3.64      7.05 o 
  -7  -4  13        8.83        3.88      6.11 o 
  -6  -4  13        5.50        1.32      4.29 o 
  -5  -4  13        3.63       -3.98      3.48 o 
  -4  -4  13        0.20       -2.59      5.41 o 
  -3  -4  13       59.48       71.68      9.52 o 
  -2  -4  13       33.20       26.56      7.29 o 
  -1  -4  13     1003.77      981.19     27.85 o 
   0  -4  13     1247.03     1246.76     31.73 o 
   1  -4  13     1807.18     1812.91     39.25 o 
   2  -4  13     4853.03     4885.16     70.62 o 
   3  -4  13     5909.42     5845.43     80.26 o 
   4  -4  13     3480.96     3402.56     58.17 o 
   5  -4  13      415.25      438.77     21.03 o 
   6  -4  13      751.95      755.69     28.08 o 
   7  -4  13      852.93      862.63     31.14 o 
   8  -4  13     1113.94     1141.82     36.90 o 
  -9  -3  13        0.16       -1.06      7.29 o 
  -8  -3  13        0.88        8.81      6.70 o 
  -7  -3  13       10.36        0.71      5.88 o 
  -6  -3  13       20.10       18.84      3.92 o 
  -5  -3  13       40.63       26.88      4.06 o 
  -4  -3  13       80.82       87.42      7.02 o 
  -3  -3  13      213.80      239.97     10.77 o 
  -2  -3  13       11.96       12.12      4.24 o 
  -1  -3  13        0.17        5.49      3.86 o 
   0  -3  13      126.69      131.26     12.10 o 
   1  -3  13      523.78      548.41     20.80 o 
   2  -3  13      448.09      464.63     19.86 o 
   3  -3  13     2170.19     2146.75     43.71 o 
   4  -3  13     2273.12     2240.64     46.06 o 
   5  -3  13     3239.14     3159.67     57.70 o 
   6  -3  13     2863.50     2844.16     56.05 o 
   7  -3  13     1460.90     1598.58     43.01 o 
   8  -3  13      725.36      767.56     31.14 o 
  -9  -2  13        0.48        2.47      6.70 o 
  -8  -2  13        0.02       -1.29      5.99 o 
  -7  -2  13       19.14       13.16      6.70 o 
  -6  -2  13       77.73       76.28      5.51 o 
  -5  -2  13       14.10       33.69      8.19 o 
  -4  -2  13       57.94       72.28      7.17 o 
  -3  -2  13       84.72       85.83      6.79 o 
  -2  -2  13      697.58      690.08     16.95 o 
  -1  -2  13      133.73      125.68      8.26 o 
   0  -2  13       21.34       21.55      4.73 o 
   1  -2  13       82.10       73.79      9.17 o 
   2  -2  13        0.42       10.93      6.46 o 
   3  -2  13      345.04      345.59     17.86 o 
   4  -2  13       75.33       76.50     10.58 o 
   5  -2  13      376.04      387.78     20.56 o 
   6  -2  13     1483.54     1527.01     40.89 o 
   7  -2  13     2434.94     2440.87     54.29 o 
 -10  -1  13        0.50        5.17      7.40 o 
  -9  -1  13        0.42        6.58      6.93 o 
  -8  -1  13       19.41       13.04      6.70 o 
  -7  -1  13        4.32        5.25      4.19 o 
  -6  -1  13       49.41       41.29      5.65 o 
  -5  -1  13      503.17      481.14     14.27 o 
  -4  -1  13       20.73       33.25      5.22 o 
  -3  -1  13       80.57       87.23      6.72 o 
  -2  -1  13       28.11       42.77      7.40 o 
  -1  -1  13       82.69       82.48      6.89 o 
   0  -1  13     1132.52     1104.34     21.73 o 
   1  -1  13      704.61      687.10     17.39 o 
   2  -1  13      968.65      922.15     20.29 o 
   3  -1  13        8.03       16.80      7.64 o 
   4  -1  13       11.02        7.29      7.40 o 
   5  -1  13       74.28       70.86     11.16 o 
   6  -1  13       56.76       36.54      9.99 o 
   7  -1  13      228.32      215.63     19.15 o 
 -10   0  13       38.28       39.25      9.64 o 
  -9   0  13        4.95        6.58      7.05 o 
  -8   0  13        1.00        1.88      3.91 o 
  -7   0  13        1.77        2.94      5.52 o 
  -6   0  13       19.99       19.86      6.82 o 
  -4   0  13       15.27       29.26      7.52 o 
  -3   0  13      278.26      258.87     17.04 o 
  -2   0  13      380.46      405.09     19.39 o 
  -1   0  13        7.29       21.78      7.40 o 
   0   0  13        6.79       21.54      5.07 o 
   1   0  13      375.06      387.71     13.60 o 
   2   0  13     1199.30     1197.53     23.67 o 
   3   0  13      163.10      149.94     14.10 o 
   4   0  13      779.95      725.14     26.32 o 
   5   0  13      437.42      443.47     22.09 o 
   6   0  13      134.12      120.80     14.34 o 
 -10   1  13      431.83      462.75     23.85 o 
  -9   1  13      440.61      433.38     22.03 o 
  -8   1  13      269.11      244.06     17.63 o 
  -7   1  13        5.00        1.18      6.35 o 
  -6   1  13       13.29        2.00      6.11 o 
  -5   1  13       36.36       29.49      8.46 o 
  -4   1  13      120.95      138.78     13.98 o 
  -3   1  13        1.01       -1.53      5.05 o 
  -2   1  13        0.90       -2.00      4.94 o 
  -1   1  13      252.79      240.42     17.39 o 
   0   1  13      105.85      106.23     12.22 o 
   1   1  13      281.75      310.69     19.74 o 
   2   1  13       27.66       25.33     11.93 o 
   3   1  13       68.48       70.02      7.64 o 
   4   1  13      981.66     1010.80     31.84 o 
   5   1  13      977.41      999.17     33.49 o 
  -9   2  13      670.70      651.70     28.08 o 
  -8   2  13      791.60      788.83     30.55 o 
  -7   2  13      351.72      298.94     19.98 o 
  -6   2  13      222.14      220.56     17.51 o 
  -5   2  13      251.93      264.98     18.68 o 
  -4   2  13        0.04        5.05      6.93 o 
  -3   2  13        3.83        2.00      6.11 o 
  -2   2  13       15.50       17.98      7.40 o 
  -1   2  13       24.99       33.14      8.34 o 
   0   2  13       26.04       38.78      9.28 o 
   1   2  13       65.86       44.89      9.17 o 
   2   2  13       94.43       99.29     12.22 o 
   3   2  13      113.38      109.75     13.16 o 
 -10   3  13      935.05      956.75     34.43 o 
  -9   3  13      981.98      947.47     34.19 o 
  -8   3  13     1244.07     1160.86     37.72 o 
  -7   3  13      484.32      449.82     24.21 o 
  -6   3  13     1085.61     1050.05     35.60 o 
  -5   3  13      666.62      620.44     27.97 o 
  -4   3  13       18.12       10.93      8.11 o 
  -3   3  13       91.95       85.90     11.63 o 
  -2   3  13       27.77       20.09      8.93 o 
  -1   3  13        0.34       -7.05      6.46 o 
   0   3  13       52.51       39.60      9.99 o 
   1   3  13        0.37       -5.17      6.46 o 
   2   3  13        3.20       -4.23      6.82 o 
   3   3  13        1.65       -9.52      6.35 o 
  -9   4  13      353.94      375.67     23.03 o 
  -8   4  13      369.44      423.26     23.97 o 
  -7   4  13      623.33      619.38     28.32 o 
  -6   4  13     1059.44     1041.24     36.54 o 
  -5   4  13      658.93      649.47     29.49 o 
  -4   4  13      787.38      756.52     31.02 o 
  -3   4  13      257.05      270.15     19.27 o 
  -2   4  13      305.21      307.05     21.15 o 
  -1   4  13       22.54        2.12      8.23 o 
   0   4  13        2.55       -6.93      7.17 o 
   1   4  13        1.47       -8.23      7.05 o 
   2   4  13       22.71        3.17      8.70 o 
  -9   5  13      128.17      125.03     14.81 o 
  -8   5  13        0.07       -2.94      7.17 o 
  -7   5  13       19.93       15.16      8.11 o 
  -6   5  13      635.87      643.47     29.61 o 
  -5   5  13      410.58      415.04     24.09 o 
  -4   5  13      300.17      328.08     22.33 o 
  -3   5  13      332.43      313.16     21.15 o 
  -2   5  13      762.03      748.06     31.37 o 
  -1   5  13      102.27       89.42     13.87 o 
   0   5  13      109.17      101.41     14.34 o 
  -8   6  13      113.64      106.23     14.34 o 
  -7   6  13       30.69       39.25     10.93 o 
  -6   6  13        5.33        2.82      7.87 o 
  -5   6  13       11.24       12.57      8.34 o 
  -4   6  13      175.92      188.72     17.63 o 
  -3   6  13      269.77      269.80     21.03 o 
  -2   6  13      242.25      263.45     20.92 o 
   1 -12  14     2866.89     2923.01     63.34 o 
   2 -12  14     2069.55     2035.82     51.82 o 
   3 -12  14     1128.24     1025.02     36.31 o 
   4 -12  14      295.01      249.23     19.51 o 
   5 -12  14      240.91      231.73     18.80 o 
   6 -12  14      123.17      133.14     15.39 o 
  -1 -11  14     1055.19     1110.10     38.31 o 
   0 -11  14     1447.18     1483.89     43.24 o 
   1 -11  14     1699.37     1629.25     45.36 o 
   2 -11  14     2632.65     2535.35     56.87 o 
   3 -11  14     2472.47     2371.07     54.29 o 
   4 -11  14     2561.58     2501.98     56.05 o 
   5 -11  14     1691.27     1634.30     44.89 o 
   6 -11  14      559.85      504.23     25.50 o 
   7 -11  14      211.18      168.04     17.04 o 
  -3 -10  14      539.61      550.17     27.50 o 
  -2 -10  14      225.97      229.26     18.80 o 
  -1 -10  14       19.90       17.63      9.17 o 
   0 -10  14      586.17      631.49     27.73 o 
   1 -10  14     1057.29     1134.07     36.54 o 
   2 -10  14     1401.20     1458.74     41.01 o 
   3 -10  14     1963.96     1847.58     46.18 o 
   4 -10  14     2018.17     1935.24     47.94 o 
   5 -10  14     2860.67     2758.97     57.93 o 
   6 -10  14     1642.91     1585.53     43.71 o 
   7 -10  14     1397.87     1366.62     41.25 o 
  -4  -9  14     3361.00     3325.94     67.45 o 
  -3  -9  14     2926.04     2756.62     59.34 o 
  -2  -9  14     1412.09     1401.28     40.78 o 
  -1  -9  14     1011.66     1036.42     34.66 o 
   0  -9  14      711.10      676.49     27.73 o 
   1  -9  14       72.18       66.86     11.40 o 
   2  -9  14      229.53      223.15     17.16 o 
   3  -9  14      633.34      664.62     27.26 o 
   4  -9  14      968.22      925.96     31.96 o 
   5  -9  14     1172.89     1138.77     36.07 o 
   6  -9  14     2096.24     2036.06     48.88 o 
   7  -9  14     1977.73     1884.36     47.59 o 
   8  -9  14     1568.03     1568.14     44.07 o 
  -5  -8  14     3940.43     3931.81     73.44 o 
  -4  -8  14     5452.06     5496.90     88.13 o 
  -3  -8  14     4789.89     4703.72     78.61 o 
  -2  -8  14     4885.63     4639.33     76.62 o 
  -1  -8  14     3522.51     3400.56     63.34 o 
   0  -8  14     2519.12     2513.02     53.11 o 
   1  -8  14     2227.23     2095.05     47.47 o 
   2  -8  14      750.46      724.20     27.85 o 
   3  -8  14      379.30      384.84     21.03 o 
   4  -8  14       75.71       81.67     11.75 o 
   5  -8  14      173.36      192.48     16.33 o 
   6  -8  14      813.68      809.98     30.20 o 
   7  -8  14      590.78      599.41     26.91 o 
   8  -8  14     1522.86     1443.94     42.07 o 
  -6  -7  14      930.80      952.05     34.55 o 
  -5  -7  14     2219.40     2350.16     53.47 o 
  -4  -7  14     3659.85     3735.46     67.45 o 
  -3  -7  14     3512.35     3459.55     63.69 o 
  -2  -7  14     6477.12     6394.66     91.30 o 
  -1  -7  14     5713.99     5559.53     83.20 o 
   0  -7  14    10033.20     9393.93    116.80 o 
   1  -7  14     6027.07     5784.44     84.72 o 
   2  -7  14     2956.63     2777.65     54.41 o 
   3  -7  14     2559.57     2496.10     51.59 o 
   4  -7  14     1048.48      997.99     32.20 o 
   5  -7  14      454.48      443.94     22.21 o 
   6  -7  14       89.09       94.12     12.22 o 
   7  -7  14       34.83       35.37     10.11 o 
   8  -7  14      183.91      161.10     16.10 o 
  -6  -6  14       86.53      117.04     13.75 o 
  -5  -6  14       43.10       54.99     10.58 o 
  -4  -6  14      490.84      488.60     22.91 o 
  -3  -6  14     1549.85     1583.30     40.31 o 
  -2  -6  14     2985.21     3017.01     56.64 o 
  -1  -6  14     5567.99     5583.39     81.55 o 
   0  -6  14     7843.68     7757.64    100.59 o 
   1  -6  14     6372.25     6244.96     87.54 o 
   2  -6  14     6347.74     6071.87     86.13 o 
   3  -6  14     5897.44     5706.89     83.67 o 
   4  -6  14     6242.60     5879.98     85.19 o 
   5  -6  14     2715.92     2643.69     53.82 o 
   6  -6  14     1049.76     1054.40     33.96 o 
   7  -6  14      702.40      753.93     30.08 o 
   8  -6  14      199.45      187.43     17.27 o 
  -6  -5  14     2305.83     2338.41     50.65 o 
  -5  -5  14     1116.51     1091.18     33.02 o 
  -4  -5  14      797.20      821.03     28.08 o 
  -3  -5  14       53.44       50.06      9.52 o 
  -2  -5  14      458.73      476.38     21.27 o 
  -1  -5  14      721.27      726.90     25.85 o 
   0  -5  14     2190.71     2222.43     45.95 o 
   1  -5  14     3412.18     3448.50     59.46 o 
   2  -5  14     5476.08     5404.42     79.08 o 
   3  -5  14     7222.30     7109.70     94.95 o 
   4  -5  14     6667.97     6500.18     90.48 o 
   5  -5  14     3743.28     3511.96     63.22 o 
   6  -5  14     4642.47     4496.20     74.85 o 
   7  -5  14     3457.17     3467.42     65.80 o 
  -8  -4  14     3144.93     3282.11     60.52 o 
  -6  -4  14     3779.91     3941.68     65.80 o 
  -5  -4  14     3199.80     3341.69     58.64 o 
  -4  -4  14     3636.27     3797.62     62.40 o 
  -3  -4  14     2447.42     2394.11     47.12 o 
  -2  -4  14     2519.72     2394.34     47.00 o 
  -1  -4  14     1499.08     1458.16     35.60 o 
   0  -4  14       63.75       68.27      9.87 o 
   1  -4  14      244.59      273.32     16.57 o 
   2  -4  14     1220.88     1261.45     34.19 o 
   3  -4  14     2061.99     2076.72     44.89 o 
   4  -4  14     5314.40     5259.07     78.97 o 
   5  -4  14     4280.69     4233.93     70.62 o 
   6  -4  14     4018.20     3934.52     69.33 o 
   7  -4  14     2406.01     2340.76     53.82 o 
  -8  -3  14     1821.97     1772.02     42.42 o 
  -7  -3  14     2699.03     2749.20     36.88 o 
  -6  -3  14     3083.57     3224.22     41.25 o 
  -5  -3  14     3205.48     3287.33     41.47 o 
  -4  -3  14     6204.24     6356.76     62.66 o 
  -3  -3  14     6166.75     6302.36     62.42 o 
  -2  -3  14     5216.88     5296.77     55.56 o 
  -1  -3  14     3444.44     3583.87     58.28 o 
   0  -3  14     1343.24     1327.72     33.25 o 
   1  -3  14     1902.86     1881.54     40.78 o 
   2  -3  14      571.60      542.42     22.21 o 
   3  -3  14       14.13       10.93      7.17 o 
   4  -3  14      543.70      539.13     23.74 o 
   5  -3  14      556.01      558.28     25.15 o 
   6  -3  14     2191.07     2172.60     50.41 o 
   7  -3  14     3803.83     4008.08     73.44 o 
  -9  -2  14        6.01       -7.87      7.40 o 
  -8  -2  14      358.53      373.68     20.21 o 
  -7  -2  14     1145.01     1147.82     32.20 o 
  -6  -2  14     1536.28     1516.80     26.40 o 
  -5  -2  14     3575.47     3555.26     42.84 o 
  -4  -2  14     4812.30     5097.52     77.67 o 
  -3  -2  14     4438.86     4568.11     50.11 o 
  -2  -2  14     6153.18     6221.09     61.46 o 
  -1  -2  14     4256.49     4353.21     49.15 o 
   0  -2  14     4784.95     4811.80     52.58 o 
   1  -2  14     4332.73     4325.82     65.57 o 
   2  -2  14     4010.25     4046.38     63.81 o 
   3  -2  14     1196.65     1172.49     33.02 o 
   4  -2  14      483.38      535.84     23.74 o 
   5  -2  14      225.54      228.20     17.27 o 
   6  -2  14        1.33       -7.87      8.46 o 
  -9  -1  14      685.23      703.52     28.08 o 
  -8  -1  14      161.29      192.13     15.51 o 
  -7  -1  14      124.82      142.96      9.70 o 
  -6  -1  14      235.60      231.13     16.92 o 
  -5  -1  14      535.63      536.07     24.21 o 
  -4  -1  14     1670.08     1620.43     42.66 o 
  -3  -1  14     3099.72     3095.04     61.57 o 
  -2  -1  14     3547.37     3742.88     86.90 o 
  -1  -1  14     4659.65     4859.18    108.05 o 
   0  -1  14     5220.85     5426.09     99.35 o 
   1  -1  14     6091.43     6226.86     62.70 o 
   2  -1  14     4861.76     4995.26     72.97 o 
   3  -1  14     2603.53     2631.00     51.00 o 
   4  -1  14     2115.35     2199.39     48.06 o 
   5  -1  14     1706.97     1753.81     44.54 o 
  -9   0  14      834.16      936.54     32.20 o 
  -8   0  14      960.77      971.27     22.70 o 
  -7   0  14      534.79      573.20     25.73 o 
  -6   0  14     1451.36     1424.90     40.31 o 
  -5   0  14      191.12      200.94     16.80 o 
  -4   0  14       54.07       69.45     10.81 o 
  -3   0  14      377.90      371.32     21.03 o 
  -2   0  14     2336.84     2349.69     53.82 o 
  -1   0  14     2750.46     2719.37     58.87 o 
   0   0  14     3278.28     3349.44     66.04 o 
   1   0  14     3973.47     4137.47     48.44 o 
   2   0  14     3243.68     3277.60     42.81 o 
   3   0  14     3108.01     3248.86     57.70 o 
   4   0  14     2977.11     3172.95     59.81 o 
   5   0  14     3131.30     3052.85     60.16 o 
  -9   1  14      610.72      627.84     22.21 o 
  -8   1  14      613.88      610.22     27.14 o 
  -7   1  14     1917.64     1831.01     46.89 o 
  -6   1  14     2496.79     2519.84     55.93 o 
  -5   1  14     1342.87     1387.89     40.78 o 
  -4   1  14      828.42      859.34     32.08 o 
  -3   1  14      133.40      120.09     13.51 o 
  -2   1  14      140.26      103.64     12.69 o 
  -1   1  14        4.73       -9.40      6.35 o 
   0   1  14      619.25      615.27     28.08 o 
   1   1  14     2072.03     2103.04     52.06 o 
   2   1  14     2603.37     2662.73     59.81 o 
  -9   2  14      722.21      747.94     31.14 o 
  -8   2  14     1293.26     1265.32     39.84 o 
  -7   2  14      636.58      579.90     27.38 o 
  -6   2  14     1096.72     1093.53     37.01 o 
  -5   2  14     1304.92     1362.62     41.48 o 
  -4   2  14     2489.80     2478.12     56.64 o 
  -3   2  14     1767.36     1766.03     47.47 o 
  -2   2  14     1627.52     1684.71     46.18 o 
  -1   2  14      692.85      684.13     29.73 o 
   0   2  14      700.35      678.61     29.49 o 
   1   2  14        2.86        4.00      7.05 o 
   2   2  14      299.67      300.47     21.39 o 
   3   2  14      814.45      865.80     33.96 o 
  -8   3  14       25.42       17.63      8.93 o 
  -7   3  14      223.38      266.98     20.33 o 
  -6   3  14     1093.05     1144.88     38.78 o 
  -5   3  14     1287.75     1245.23     40.07 o 
  -4   3  14     1725.46     1688.24     47.24 o 
  -3   3  14     1561.38     1533.95     44.89 o 
  -2   3  14     2702.52     2707.50     61.34 o 
  -1   3  14     2564.07     2713.14     61.93 o 
   0   3  14     1040.41     1110.68     38.78 o 
   1   3  14      276.28      283.90     21.15 o 
   2   3  14      734.03      799.52     33.37 o 
  -8   4  14        1.42        0.12      7.29 o 
  -7   4  14        0.37        5.64      7.64 o 
  -6   4  14      240.91      248.18     20.21 o 
  -5   4  14      550.04      595.29     29.14 o 
  -4   4  14      664.02      697.53     30.79 o 
  -3   4  14      634.24      677.43     30.79 o 
  -2   4  14     1306.33     1300.11     42.42 o 
  -1   4  14     1784.83     1843.58     51.00 o 
   0   4  14     1341.57     1431.13     44.89 o 
  -6   5  14        0.70       -1.29      7.52 o 
  -5   5  14        0.06        0.24      7.40 o 
  -4   5  14        7.72        7.40      7.99 o 
  -3   5  14      142.38      127.38     15.28 o 
  -2   5  14      577.64      588.95     29.49 o 
   1 -11  15       23.75       26.44     10.34 o 
   2 -11  15       77.10       87.31     13.04 o 
   3 -11  15        1.11        5.29      8.46 o 
   4 -11  15       26.80       18.92     10.34 o 
   5 -11  15        5.92        1.41      8.70 o 
  -1 -10  15      505.90      497.41     25.85 o 
   0 -10  15        5.25       13.51      9.05 o 
   1 -10  15       73.43       82.61     12.46 o 
   2 -10  15       76.94       84.02     12.69 o 
   3 -10  15      128.20      119.51     13.87 o 
   4 -10  15        4.58        0.35      7.87 o 
   5 -10  15        1.44       -1.29      7.87 o 
   6 -10  15        1.86       -4.11      8.46 o 
  -3  -9  15     1516.07     1534.07     44.65 o 
  -2  -9  15     1522.45     1645.35     45.36 o 
  -1  -9  15     1282.27     1303.28     39.60 o 
   0  -9  15      695.16      697.17     29.02 o 
   1  -9  15      694.93      704.34     28.91 o 
   2  -9  15      167.82      164.16     15.63 o 
   3  -9  15       20.10       31.49      9.40 o 
   4  -9  15       24.19       22.09      8.70 o 
   5  -9  15      115.17      101.17     13.16 o 
   6  -9  15        5.47       -5.29      7.87 o 
  -4  -8  15      833.80      842.53     32.67 o 
  -3  -8  15     1214.08     1233.83     38.66 o 
  -2  -8  15     2178.45     2241.70     51.70 o 
  -1  -8  15     1850.06     1981.07     48.06 o 
   0  -8  15      708.42      765.80     29.85 o 
   1  -8  15      923.70      929.96     32.55 o 
   2  -8  15      786.52      745.35     29.02 o 
   3  -8  15      914.97      873.20     31.37 o 
   4  -8  15      517.36      499.76     24.32 o 
   5  -8  15       90.89      113.63     13.87 o 
   6  -8  15        1.67        3.64      7.99 o 
   7  -8  15        0.93        0.59      8.81 o 
  -5  -7  15       40.34       35.37     10.46 o 
  -4  -7  15      102.59      116.92     14.10 o 
  -3  -7  15      596.88      590.48     26.09 o 
  -2  -7  15     1029.84     1011.98     33.14 o 
  -1  -7  15      971.83      959.33     32.20 o 
   0  -7  15     1072.37     1055.81     33.61 o 
   1  -7  15     1925.06     1958.39     46.18 o 
   2  -7  15     1151.36     1163.09     35.37 o 
   3  -7  15      875.20      900.82     31.49 o 
   4  -7  15      447.41      448.65     23.15 o 
   5  -7  15      484.69      524.32     25.15 o 
   6  -7  15      189.93      189.19     17.04 o 
   7  -7  15      203.93      228.32     18.68 o 
  -6  -6  15      729.60      682.84     29.38 o 
  -5  -6  15      803.46      821.62     30.90 o 
  -4  -6  15      507.20      538.30     24.79 o 
  -3  -6  15      354.49      396.59     20.92 o 
  -2  -6  15       63.91       74.97     10.69 o 
  -1  -6  15      281.10      282.25     18.57 o 
   0  -6  15      334.62      320.09     19.62 o 
   1  -6  15     1491.43     1415.85     38.31 o 
   2  -6  15      812.06      804.81     29.14 o 
   3  -6  15      863.79      855.81     30.32 o 
   4  -6  15      550.69      553.46     25.15 o 
   5  -6  15      398.74      397.29     22.33 o 
   6  -6  15      375.45      403.40     23.03 o 
  -6  -5  15     2904.30     3028.53     59.69 o 
  -5  -5  15     1765.16     1795.76     43.71 o 
  -4  -5  15     1926.47     1904.57     44.65 o 
  -3  -5  15     1038.82     1089.89     33.02 o 
  -2  -5  15      713.91      752.29     27.38 o 
  -1  -5  15      676.49      697.17     25.97 o 
   0  -5  15        2.29        6.46      7.52 o 
   1  -5  15      106.86      106.23     12.10 o 
   2  -5  15      295.36      257.46     17.39 o 
   3  -5  15      507.35      464.63     23.27 o 
   4  -5  15      610.09      594.24     25.85 o 
   5  -5  15      282.01      291.65     19.98 o 
   6  -5  15      401.55      436.78     23.97 o 
  -6  -4  15     3118.75     3290.46     60.52 o 
  -5  -4  15     2547.11     2674.71     52.64 o 
  -4  -4  15     2886.90     3037.46     56.29 o 
  -3  -4  15     2577.04     2639.58     51.23 o 
  -2  -4  15     2740.88     2803.86     53.23 o 
  -1  -4  15     1472.80     1502.57     37.72 o 
   0  -4  15     1446.79     1527.48     38.19 o 
   1  -4  15      482.65      535.72     23.03 o 
   2  -4  15      107.89      119.51     12.69 o 
   3  -4  15        9.13       22.21      8.23 o 
   4  -4  15      262.32      238.54     17.39 o 
   5  -4  15      537.35      533.60     25.26 o 
   6  -4  15      393.50      391.65     23.38 o 
  -6  -3  15     2163.01     2221.37     50.53 o 
  -5  -3  15     2057.79     2208.03     34.08 o 
  -4  -3  15     3674.63     3729.85     52.70 o 
  -3  -3  15     4080.58     4147.70     49.15 o 
  -2  -3  15     2686.85     2643.46     50.41 o 
  -1  -3  15     2604.02     2680.82     50.88 o 
   0  -3  15     1975.68     2022.55     43.71 o 
   1  -3  15     1772.78     1879.07     42.66 o 
   2  -3  15     1542.43     1627.60     40.07 o 
   3  -3  15      376.93      395.65     21.27 o 
   4  -3  15      193.29      187.90     16.69 o 
   5  -3  15       58.50       64.98     11.75 o 
  -6  -2  15        7.65       11.40      7.17 o 
  -5  -2  15      472.80      430.67     23.15 o 
  -4  -2  15     1626.10     1745.11     45.83 o 
  -3  -2  15     2184.38     2267.92     34.24 o 
  -2  -2  15     2549.93     2704.84     37.94 o 
  -1  -2  15     3234.12     3370.97     53.05 o 
   0  -2  15     3315.05     3437.93     58.28 o 
   1  -2  15     2504.88     2546.28     49.94 o 
   2  -2  15     1448.03     1363.33     36.31 o 
   3  -2  15     1096.56     1131.95     34.08 o 
   4  -2  15     1726.74     1740.29     43.13 o 
   5  -2  15      312.39      352.17     21.97 o 
  -8  -1  15     2302.01     2428.18     51.23 o 
  -7  -1  15     1553.06     1563.68     43.13 o 
  -6  -1  15      767.24      754.52     29.96 o 
  -5  -1  15      684.71      663.68     28.55 o 
  -4  -1  15       88.52       83.08     11.63 o 
  -3  -1  15       87.68       72.27     11.05 o 
  -2  -1  15     1259.28     1226.55     38.90 o 
  -1  -1  15     1379.48     1422.20     42.66 o 
   0  -1  15     1719.09     1846.75     48.77 o 
   1  -1  15     1826.34     1942.07     33.08 o 
   2  -1  15     2625.46     2708.67     52.29 o 
   3  -1  15     2407.77     2417.84     50.76 o 
   4  -1  15     1384.55     1399.52     39.25 o 
  -8   0  15     3504.03     3684.64     47.94 o 
  -7   0  15     3695.69     3593.63     70.03 o 
  -6   0  15     3917.52     3846.27     73.09 o 
  -5   0  15     3358.51     3367.31     67.68 o 
  -4   0  15     1918.96     1940.06     50.18 o 
  -3   0  15      552.00      546.41     26.91 o 
  -2   0  15      122.87      105.40     13.51 o 
  -1   0  15        4.58        1.53      6.70 o 
   0   0  15      289.20      284.13     20.80 o 
   1   0  15      890.17      919.15     35.13 o 
  -8   1  15     3037.93     3172.71     66.39 o 
  -7   1  15     4244.25     4414.30     80.49 o 
  -6   1  15     3189.56     3362.02     68.74 o 
  -5   1  15     5152.58     5198.67     89.54 o 
  -4   1  15     3724.16     3812.66     74.97 o 
  -3   1  15     2838.11     2954.03     64.63 o 
  -2   1  15     2490.19     2629.12     60.99 o 
  -1   1  15     1729.50     1741.23     48.88 o 
   0   1  15      708.39      704.11     31.37 o 
   1   1  15        9.86       -0.24      8.23 o 
   2   1  15       16.49       12.10      9.05 o 
  -7   2  15      994.69     1042.41     37.37 o 
  -6   2  15     2060.09     2147.93     54.52 o 
  -5   2  15     3735.63     3893.04     76.50 o 
  -4   2  15     3738.81     3903.61     76.73 o 
  -3   2  15     3716.77     3775.76     75.56 o 
  -2   2  15     3302.75     3421.01     71.56 o 
  -1   2  15     3594.53     3663.07     74.97 o 
   0   2  15     2141.55     2297.75     58.17 o 
   1   2  15     1025.90     1085.77     39.13 o 
  -6   3  15      119.86      117.16     14.57 o 
  -5   3  15     1523.97     1581.19     47.59 o 
  -4   3  15     1748.28     1879.66     52.17 o 
  -3   3  15     1857.73     1950.51     53.23 o 
  -2   3  15     2515.50     2658.15     63.22 o 
  -1   3  15     3768.21     3926.17     79.32 o 
   1 -10  16      339.42      315.27     21.86 o 
   2 -10  16      674.44      619.03     28.79 o 
   3 -10  16      582.86      624.32     29.26 o 
  -1  -9  16      219.52      241.48     19.86 o 
   0  -9  16     1075.83     1062.15     36.66 o 
   1  -9  16     1679.55     1649.93     45.48 o 
   2  -9  16      451.46      433.72     23.85 o 
   3  -9  16      452.52      432.08     23.97 o 
   4  -9  16      766.27      747.70     30.90 o 
  -2  -8  16        9.43        8.46      8.34 o 
  -1  -8  16      322.44      331.84     21.27 o 
   0  -8  16     1018.98     1041.82     35.25 o 
   1  -8  16      742.17      778.96     30.79 o 
   2  -8  16      806.97      819.50     31.49 o 
   3  -8  16     1076.37     1055.22     35.60 o 
   4  -8  16      814.18      773.32     31.02 o 
   5  -8  16      702.63      671.91     29.49 o 
  -3  -7  16        6.24       11.99      8.93 o 
  -2  -7  16       22.59       41.60      9.64 o 
  -1  -7  16       38.81       33.96      9.64 o 
   0  -7  16        9.58        9.40      7.87 o 
   1  -7  16      179.67      183.08     16.57 o 
   2  -7  16      174.63      170.97     16.10 o 
   3  -7  16      556.63      587.54     26.91 o 
   4  -7  16     1099.73     1177.55     37.96 o 
   5  -7  16     1711.34     1785.77     47.00 o 
  -4  -6  16       12.45        9.05      8.70 o 
  -3  -6  16       36.50       40.66      9.87 o 
  -2  -6  16       12.71       17.04      7.99 o 
  -1  -6  16      152.31      186.25     15.51 o 
   0  -6  16       29.90       17.16      7.87 o 
   1  -6  16       29.98       24.79      8.70 o 
   2  -6  16       36.59       41.13     10.34 o 
   3  -6  16       69.16       64.16     11.28 o 
   4  -6  16      218.76      238.31     18.45 o 
   5  -6  16      628.22      626.08     27.85 o 
  -5  -5  16      599.65      639.01     27.61 o 
  -4  -5  16      624.19      644.53     27.14 o 
  -3  -5  16        1.15       10.22      7.52 o 
  -2  -5  16       44.43       50.65     10.22 o 
  -1  -5  16      118.70      121.03     13.16 o 
   0  -5  16        1.89       -2.47      7.05 o 
   1  -5  16        0.75        4.23      7.05 o 
   2  -5  16       51.84       63.22     10.69 o 
   3  -5  16        9.39       15.98      8.46 o 
   4  -5  16       12.02        4.23      8.58 o 
   5  -5  16      131.14      107.52     14.69 o 
  -5  -4  16       69.47       51.12     10.46 o 
  -4  -4  16       94.11      112.34     12.57 o 
  -3  -4  16      302.22      323.73     18.68 o 
  -2  -4  16      241.88      288.72     17.86 o 
  -1  -4  16      109.77      138.54     14.10 o 
   0  -4  16       38.36       44.54      9.87 o 
   1  -4  16        4.28       23.38      8.34 o 
   2  -4  16      148.01      162.87     15.75 o 
   3  -4  16      240.83      259.69     18.33 o 
   4  -4  16       51.00       55.11     11.16 o 
  -3  -3  16        6.68       15.86      7.52 o 
  -2  -3  16      117.08      128.08     12.81 o 
  -1  -3  16      177.92      195.53     15.04 o 
   0  -3  16      164.76      182.25     15.63 o 
   1  -3  16       28.70       33.02      9.40 o 
   2  -3  16       37.44       46.30     10.58 o 
   3  -3  16      115.84      146.18     15.04 o 
   4  -3  16        2.66       -2.35      8.34 o 
  -6  -2  16      376.71      351.35     22.21 o 
  -5  -2  16       28.84       21.97      8.93 o 
  -4  -2  16       68.75       93.18     12.81 o 
  -3  -2  16        1.29       -8.99      5.99 o 
  -2  -2  16       34.46       31.49      9.17 o 
  -1  -2  16        8.71        6.70      7.99 o 
   0  -2  16       29.31       50.18      9.87 o 
   1  -2  16       25.04       29.61      9.52 o 
   2  -2  16       77.60       63.81     11.63 o 
   3  -2  16        0.44        0.82      8.93 o 
  -6  -1  16      910.96      957.22     35.49 o 
  -5  -1  16      404.58      419.15     24.32 o 
  -4  -1  16      409.76      406.58     24.21 o 
  -3  -1  16       58.54       48.77     11.05 o 
  -2  -1  16       99.00      109.99     14.10 o 
  -1  -1  16       26.46       25.38      9.64 o 
   0  -1  16        0.02        3.29      7.99 o 
  -6   0  16      875.50      883.78     34.66 o 
  -5   0  16      578.04      527.26     27.38 o 
  -4   0  16     1050.89     1048.64     37.72 o 
  -3   0  16      503.34      548.64     28.44 o 
  -2   0  16      226.10      222.79     19.62 o 
  -1   0  16       87.26       86.60     13.28 o 
   0   0  16       12.55       19.04      8.93 o 
   1   0  16       74.89       60.63     12.57 o 
  -5   1  16      195.06      214.80     18.57 o 
  -4   1  16      583.84      614.80     29.73 o 
  -3   1  16      644.05      646.76     30.90 o 
  -2   1  16      557.47      589.42     29.49 o 
  -1   1  16      303.57      326.32     22.56 o 
   0   1  16      101.60      114.45     14.92 o 
  -3   2  16       70.58       79.91     12.69 o 
  -1  -7  17     1149.09     1186.12     38.43 o 
   0  -7  17      737.51      745.24     30.43 o 
   1  -7  17        0.56       21.62      9.64 o 
   2  -7  17       54.58       47.94     11.63 o 
  -2  -6  17     3883.66     4046.62     72.50 o 
  -1  -6  17     2021.41     2017.38     49.47 o 
   0  -6  17     1646.13     1640.18     44.07 o 
   1  -6  17     1139.25     1174.02     37.37 o 
   2  -6  17      697.35      712.45     29.49 o 
  -3  -5  17     2390.33     2579.06     55.35 o 
  -2  -5  17     3211.05     3435.23     64.98 o 
  -1  -5  17     3053.85     3261.78     62.87 o 
   0  -5  17     3500.97     3515.60     65.33 o 
   1  -5  17     2147.51     2233.24     51.35 o 
   2  -5  17     2079.25     2104.57     49.82 o 
  -3  -4  17      283.28      288.95     19.04 o 
  -2  -4  17      311.96      336.31     20.33 o 
  -1  -4  17     1198.08     1224.78     36.31 o 
   0  -4  17     2664.80     2913.73     58.17 o 
   1  -4  17     2835.07     3105.85     60.75 o 
   2  -4  17     3050.34     3180.59     62.40 o 
   0  -3  17      492.64      507.16     23.85 o 
   1  -3  17      764.05      768.97     29.26 o 
  -3  -2  17      476.73      469.44     26.20 o 
  -3  -1  17      649.93      709.63     32.78 o 
  -2  -1  17      837.86      925.02     37.25 o 
                                                 
